# Supplementary material for: Combining complexity measures of EEG data: multiplying measures reveal previously hidden information
Source: F1000Res. 2015 Jun 1;4:137. [Version 1] doi: 10.12688/f1000research.6590.1 (PMC4648221; doi:10.12688/f1000research.6590.1)
Supplement: Calculated complexity measures for 1100 EEG recordings — The following data are the results from MATLAB functions which calculated complexity measures for each EEG recording. The following data are the results from MATLAB functions which calculated complexity measures for each EEG recording. ID = identification code as per Begleiter (1996); LZ = Lempel-Ziv algorithmic complexity; FD = fractal dimension estimate (Higuchi method); PE = permutation entropy; WE = Wiener entropy (also known as spectral flatness) ( Burns & Rajan, 2015). [file f1000research-4-7077-s0000.tgz]

Archive with 1 entries (1 files):
- 18c7f179-aa36-46cb-856f-7932f63a90ac_Dataset_1.xlsx
