# Supplementary material for: Combining complexity measures of EEG data: multiplying measures reveal previously hidden information
Source: F1000Res. 2015 Jun 1;4:137. [Version 1] doi: 10.12688/f1000research.6590.1 (PMC4648221; doi:10.12688/f1000research.6590.1)
Supplement: Calculated complexity measures for 1100 EEG recordings — The following data are the results from MATLAB functions which calculated complexity measures for each EEG recording. The following data are the results from MATLAB functions which calculated complexity measures for each EEG recording. ID = identification code as per Begleiter (1996); LZ = Lempel-Ziv algorithmic complexity; FD = fractal dimension estimate (Higuchi method); PE = permutation entropy; WE = Wiener entropy (also known as spectral flatness) ( Burns & Rajan, 2015). [file f1000research-4-7077-s0000.tgz › 18c7f179-aa36-46cb-856f-7932f63a90ac_Dataset_1.xlsx]

## Sheet: Sheet1
id	fd	lz	we	pe	ssv
co2a0000364.rd.063'	1.486	5.987	-0.4862	3.1683	0.025334
co2a0000364.rd.065'	1.5182	6.0447	-0.48156	3.1524	0.025535
'co2a0000364.rd.066'	1.508	6.3251	-0.46881	3.1523	0.028084
'co2a0000364.rd.067'	1.5221	6.0778	-0.47471	3.1658	0.026788
'co2a0000364.rd.070'	1.5438	6.274	-0.46874	3.1584	0.02786
'co2a0000364.rd.071'	1.5242	5.9756	-0.49516	3.1524	0.025189
'co2a0000364.rd.072'	1.4906	6.1182	-0.50255	3.1256	0.020888
'co2a0000364.rd.073'	1.4999	6.3634	-0.46376	3.1506	0.028653
'co2a0000364.rd.074'	1.5019	6.0657	-0.50448	3.1544	0.020482
'co2a0000364.rd.075'	1.5017	6.0674	-0.48192	3.1539	0.024062
'co2a0000364.rd.077'	1.5078	6.1012	-0.47116	3.1504	0.029126
'co2a0000364.rd.079'	1.5319	6.0282	-0.46743	3.1468	0.028557
'co2a0000364.rd.081'	1.5294	6.2428	-0.46405	3.1612	0.029214
'co2a0000364.rd.083'	1.4889	5.9511	-0.48814	3.1432	0.02296
'co2a0000364.rd.084'	1.4466	6.2646	-0.46857	3.14	0.027551
'co2a0000364.rd.085'	1.4785	6.1114	-0.47877	3.1263	0.027209
'co2a0000364.rd.086'	1.4831	6.1436	-0.45942	3.1603	0.028582
'co2a0000364.rd.087'	1.5441	6.0506	-0.46957	3.1155	0.028521
'co2a0000364.rd.088'	1.5335	6.0463	-0.45617	3.1661	0.028615
'co2a0000364.rd.089'	1.5379	6.2149	-0.46047	3.1429	0.029643
'co2a0000364.rd.091'	1.5253	6.1163	-0.50357	3.1669	0.021213
'co2a0000364.rd.093'	1.5263	6.399	-0.45782	3.1703	0.030494
'co2a0000364.rd.094'	1.5575	5.6524	-0.4564	3.1664	0.029172
'co2a0000364.rd.095'	1.5375	5.8323	-0.47353	3.1729	0.026112
'co2a0000364.rd.097'	1.5197	6.0249	-0.4689	3.1093	0.025968
'co2a0000364.rd.098'	1.5154	5.9051	-0.44663	3.1724	0.029803
'co2a0000364.rd.099'	1.5498	6.0125	-0.454	3.155	0.030708
'co2a0000364.rd.100'	1.4972	5.9542	-0.45491	3.1443	0.027749
'co2a0000364.rd.101'	1.5219	5.9794	-0.45351	3.1417	0.030353
'co2a0000364.rd.102'	1.4819	5.9905	-0.48158	3.1637	0.026854
'co2a0000364.rd.103'	1.525	6.0953	-0.4541	3.1613	0.028206
'co2a0000364.rd.105'	1.5237	6.2028	-0.46741	3.1444	0.031566
'co2a0000364.rd.107'	1.5045	5.8987	-0.47335	3.161	0.026803
'co2a0000364.rd.108'	1.5112	6.097	-0.45759	3.1586	0.030211
'co2a0000364.rd.109'	1.5087	5.9863	-0.47709	3.1197	0.030156
'co2a0000364.rd.110'	1.5193	6.1036	-0.45614	3.1143	0.028906
'co2a0000364.rd.111'	1.4948	6.019	-0.48544	3.1548	0.028298
'co2a0000364.rd.114'	1.4988	5.9804	-0.45821	3.1405	0.028395
'co2a0000364.rd.115'	1.4804	6.0852	-0.48065	3.1507	0.026998
'co2a0000364.rd.116'	1.5012	6.1912	-0.48075	3.1186	0.023206
'co2a0000364.rd.117'	1.5055	5.8341	-0.45224	3.1691	0.026911
'co2a0000364.rd.118'	1.4786	6.1022	-0.47121	3.1666	0.024464
'co2a0000364.rd.119'	1.516	6.12	-0.46689	3.1579	0.028397
'co2a0000365.rd.003'	1.4772	6.1516	-0.47727	3.1507	0.026105
'co2a0000365.rd.004'	1.4187	6.0713	-0.48784	3.16	0.02403
'co2a0000365.rd.005'	1.4704	6.2537	-0.48267	3.1508	0.02343
'co2a0000365.rd.006'	1.4244	6.0869	-0.47468	3.1648	0.025346
'co2a0000365.rd.008'	1.3792	6.0996	-0.48268	3.1351	0.024079
'co2a0000365.rd.009'	1.4921	6.4064	-0.50847	3.1169	0.018553
'co2a0000365.rd.010'	1.4207	5.9018	-0.47336	3.1627	0.026718
'co2a0000365.rd.011'	1.3855	6.2546	-0.49176	3.1489	0.023513
'co2a0000365.rd.012'	1.3854	6.1196	-0.47833	3.1707	0.023942
'co2a0000365.rd.015'	1.3604	6.0507	-0.48067	3.1495	0.026285
'co2a0000365.rd.016'	1.388	6.0933	-0.47844	3.1541	0.024917
'co2a0000365.rd.018'	1.3686	6.0826	-0.47507	3.1522	0.024124
'co2a0000365.rd.020'	1.4433	6.4387	-0.47539	3.161	0.028685
'co2a0000365.rd.022'	1.4151	6.1888	-0.4645	3.1614	0.028547
'co2a0000365.rd.023'	1.4665	6.1848	-0.48454	3.1518	0.021876
'co2a0000365.rd.026'	1.3911	6.2677	-0.4689	3.1681	0.02619
'co2a0000365.rd.029'	1.4348	6.327	-0.49787	3.1529	0.020182
'co2a0000365.rd.030'	1.3984	6.317	-0.4822	3.1254	0.024871
'co2a0000365.rd.031'	1.4332	6.4473	-0.49245	3.1519	0.023213
'co2a0000365.rd.032'	1.3423	5.972	-0.48185	3.1415	0.022032
'co2a0000365.rd.033'	1.4334	6.2526	-0.49773	3.1559	0.023953
'co2a0000365.rd.034'	1.3821	6.1433	-0.4751	3.1666	0.024222
'co2a0000365.rd.035'	1.4641	6.42	-0.48713	3.165	0.023545
'co2a0000365.rd.036'	1.3781	6.0449	-0.48515	3.1631	0.022449
'co2a0000365.rd.037'	1.4306	6.2526	-0.48421	3.1507	0.023843
'co2a0000365.rd.038'	1.3894	6.1437	-0.4715	3.148	0.023465
'co2a0000365.rd.039'	1.3803	6.1915	-0.47455	3.1623	0.025357
'co2a0000365.rd.040'	1.3911	6.2486	-0.47933	3.1684	0.024441
'co2a0000365.rd.041'	1.4231	6.2198	-0.48854	3.1631	0.025686
'co2a0000365.rd.042'	1.3477	5.9126	-0.46751	3.1637	0.02452
'co2a0000365.rd.043'	1.3919	6.1344	-0.49525	3.1693	0.021045
'co2a0000365.rd.044'	1.3683	6.1328	-0.46964	3.1718	0.024866
'co2a0000365.rd.045'	1.4009	6.1875	-0.47018	3.1622	0.02703
'co2a0000365.rd.046'	1.3635	5.8783	-0.48434	3.1624	0.021332
'co2a0000365.rd.047'	1.4138	6.4896	-0.4962	3.1722	0.020115
'co2a0000365.rd.048'	1.3395	5.8858	-0.47383	3.1222	0.023465
'co2a0000365.rd.049'	1.3596	6.4123	-0.49009	3.1529	0.022974
'co2a0000365.rd.050'	1.3855	6.3524	-0.48077	3.1657	0.024288
'co2a0000365.rd.051'	1.3841	6.1183	-0.47849	3.1674	0.027607
'co2a0000365.rd.052'	1.3583	6.0686	-0.47134	3.1662	0.023833
'co2a0000365.rd.055'	1.4381	6.3815	-0.48783	3.1491	0.024321
'co2a0000365.rd.056'	1.334	5.7664	-0.46614	3.1654	0.022623
'co2a0000365.rd.057'	1.398	6.3274	-0.47525	3.1632	0.025426
'co2a0000365.rd.058'	1.429	6.0817	-0.46829	3.1621	0.025805
'co2a0000365.rd.061'	1.3981	6.3209	-0.48049	3.1344	0.023097
'co2a0000365.rd.062'	1.3806	6.0566	-0.48044	3.1375	0.024429
'co2a0000365.rd.063'	1.4459	6.5382	-0.49147	3.1224	0.020695
'co2a0000365.rd.064'	1.3994	6.117	-0.48117	3.1588	0.02423
'co2a0000365.rd.066'	1.3743	6.1872	-0.48246	3.1515	0.022671
'co2a0000365.rd.067'	1.4073	6.0249	-0.48654	3.1417	0.023823
'co2a0000365.rd.068'	1.4441	6.3343	-0.48489	3.159	0.025252
'co2a0000365.rd.069'	1.3862	6.1482	-0.47745	3.1639	0.023741
'co2a0000365.rd.070'	1.3963	6.3013	-0.4862	3.1381	0.025259
'co2a0000365.rd.071'	1.3872	6.0057	-0.48067	3.1167	0.02461
'co2a0000365.rd.072'	1.372	6.0104	-0.48528	3.1432	0.022151
'co2a0000365.rd.074'	1.319	5.7476	-0.48099	3.1517	0.022442
'co2a0000365.rd.075'	1.301	5.8326	-0.49478	3.1659	0.01785
'co2a0000365.rd.078'	1.3395	5.9668	-0.48313	3.1345	0.02229
'co2a0000365.rd.082'	1.4097	6.1483	-0.48289	3.1681	0.025704
'co2a0000365.rd.083'	1.4454	6.4657	-0.49645	3.1178	0.022793
'co2a0000365.rd.084'	1.3748	5.9665	-0.4931	3.1602	0.019262
'co2a0000365.rd.085'	1.3795	6.3087	-0.50748	3.0785	0.014992
'co2a0000365.rd.086'	1.3829	6.2732	-0.47522	3.1432	0.022611
'co2a0000365.rd.087'	1.4568	6.54	-0.48324	3.1727	0.025234
'co2a0000365.rd.088'	1.3979	6.0364	-0.4864	3.1681	0.024334
'co2a0000365.rd.089'	1.393	6.3976	-0.47762	3.1654	0.026016
'co2a0000365.rd.090'	1.362	5.9602	-0.48057	3.1641	0.023098
'co2a0000365.rd.091'	1.4183	6.5023	-0.49179	3.1259	0.022934
'co2a0000365.rd.092'	1.3906	6.0668	-0.50204	3.0677	0.021314
'co2a0000365.rd.093'	1.3557	5.95	-0.48886	3.1072	0.020557
'co2a0000365.rd.094'	1.4292	6.4008	-0.4805	3.1653	0.026909
'co2a0000365.rd.095'	1.4337	6.5338	-0.47874	3.1626	0.025014
'co2a0000365.rd.096'	1.3497	5.9902	-0.49466	3.109	0.016655
'co2a0000365.rd.097'	1.3748	6.1319	-0.49196	3.12	0.020263
'co2a0000365.rd.098'	1.4148	6.2573	-0.47906	3.1286	0.024426
'co2a0000365.rd.099'	1.4273	6.3002	-0.50161	3.1587	0.023342
'co2a0000365.rd.100'	1.423	6.2622	-0.47016	3.1374	0.026829
'co2a0000365.rd.101'	1.5219	6.1502	-0.49281	3.1509	0.023004
'co2a0000365.rd.102'	1.3602	6.1607	-0.48938	3.1529	0.01999
'co2a0000365.rd.103'	1.3899	5.9932	-0.48691	3.1693	0.023725
'co2a0000365.rd.104'	1.3762	6.1947	-0.47736	3.159	0.023626
'co2a0000365.rd.105'	1.477	6.3173	-0.47621	3.1419	0.025738
'co2a0000365.rd.106'	1.3878	6.0627	-0.47905	3.1596	0.025235
'co2a0000365.rd.107'	1.4682	6.5306	-0.48311	3.0564	0.026192
'co2a0000365.rd.108'	1.3453	6.0668	-0.48715	3.1457	0.022074
'co2a0000365.rd.109'	1.4139	6.2919	-0.49462	3.171	0.022265
'co2a0000365.rd.110'	1.4195	6.148	-0.47929	3.1591	0.024242
'co2a0000365.rd.111'	1.4129	6.295	-0.47808	3.1496	0.024347
'co2a0000365.rd.112'	1.3301	5.7754	-0.48456	3.1311	0.022198
'co2a0000365.rd.113'	1.3628	6.1527	-0.49979	3.1505	0.018572
'co2a0000365.rd.115'	1.4452	6.1149	-0.46604	3.1641	0.025538
'co2a0000365.rd.116'	1.4066	5.997	-0.46262	3.1616	0.025104
'co2a0000365.rd.119'	1.5133	6.1257	-0.46268	3.1711	0.025884
'co2a0000368.rd.000'	1.6251	6.2814	-0.42432	3.0127	0.05063
'co2a0000368.rd.001'	1.5795	6.481	-0.47734	2.9679	0.035664
'co2a0000368.rd.002'	1.5118	6.2816	-0.50816	2.7737	0.019043
'co2a0000368.rd.003'	1.4941	6.576	-0.50904	2.6701	0.018538
'co2a0000368.rd.004'	1.5447	6.3375	-0.51235	2.707	0.017041
'co2a0000368.rd.005'	1.4969	6.1344	-0.51289	2.6393	0.017798
'co2a0000368.rd.006'	1.5357	6.4764	-0.5219	2.6232	0.013702
'co2a0000368.rd.007'	1.5167	6.4661	-0.52258	2.9384	0.012012
'co2a0000368.rd.008'	1.5018	6.2912	-0.5161	2.5498	0.013893
'co2a0000368.rd.009'	1.5	6.4326	-0.51783	2.7798	0.014332
'co2a0000368.rd.010'	1.5107	6.7076	-0.51522	2.8399	0.017429
'co2a0000368.rd.011'	1.5296	6.4851	-0.52472	3.0702	0.013702
'co2a0000368.rd.012'	1.4614	6.4693	-0.50352	3.074	0.021015
'co2a0000368.rd.013'	1.4791	6.072	-0.51275	2.8558	0.015187
'co2a0000368.rd.014'	1.5269	6.3588	-0.5082	3.0959	0.019927
'co2a0000368.rd.015'	1.4226	6.3252	-0.52125	3.102	0.013073
'co2a0000368.rd.016'	1.43	6.1376	-0.49919	3.1223	0.020566
'co2a0000368.rd.018'	1.4287	6.1335	-0.48255	3.1574	0.021877
'co2a0000368.rd.019'	1.4517	6.2206	-0.52	3.1641	0.015725
'co2a0000368.rd.020'	1.5057	6.5171	-0.49484	3.1538	0.024244
'co2a0000368.rd.021'	1.5184	6.3579	-0.48657	3.0657	0.024383
'co2a0000368.rd.022'	1.4456	6.4514	-0.48599	3.1373	0.02687
'co2a0000368.rd.027'	1.4812	6.3964	-0.49068	3.1204	0.022825
'co2a0000368.rd.028'	1.4449	6.1689	-0.48248	3.1004	0.027074
'co2a0000368.rd.029'	1.5138	6.2321	-0.47848	3.1645	0.030511
'co2a0000368.rd.030'	1.4446	6.2991	-0.47787	3.1566	0.024286
'co2a0000368.rd.031'	1.4911	6.6324	-0.49173	3.1234	0.02793
'co2a0000368.rd.032'	1.4208	5.9568	-0.4864	3.1408	0.025316
'co2a0000368.rd.033'	1.4524	6.1874	-0.49111	3.1683	0.023654
'co2a0000368.rd.034'	1.418	6.0735	-0.47294	3.1628	0.025269
'co2a0000368.rd.035'	1.43	6.3625	-0.50064	2.9799	0.021648
'co2a0000368.rd.036'	1.4095	5.9864	-0.48529	3.1	0.023845
'co2a0000368.rd.037'	1.4622	6.4091	-0.49104	3.1631	0.021517
'co2a0000368.rd.038'	1.3905	6.0764	-0.47599	3.1628	0.0262
'co2a0000368.rd.039'	1.4577	6.2544	-0.47532	3.1205	0.025975
'co2a0000368.rd.040'	1.5079	6.3176	-0.47955	3.1498	0.026871
'co2a0000368.rd.041'	1.4503	6.4908	-0.495	3.1449	0.021091
'co2a0000368.rd.042'	1.3889	6.257	-0.48054	3.1689	0.024203
'co2a0000368.rd.045'	1.4876	6.483	-0.47896	3.1438	0.026012
'co2a0000368.rd.046'	1.4277	6.5898	-0.49038	3.1594	0.022002
'co2a0000368.rd.047'	1.5124	6.5368	-0.49063	3.1528	0.026649
'co2a0000368.rd.048'	1.402	6.279	-0.48695	3.1187	0.024802
'co2a0000368.rd.049'	1.4465	6.5829	-0.47841	3.1105	0.026599
'co2a0000368.rd.050'	1.4214	6.3975	-0.49254	3.1624	0.024255
'co2a0000368.rd.051'	1.4103	6.3647	-0.49162	3.1157	0.023439
'co2a0000368.rd.052'	1.4309	5.9422	-0.48145	3.1314	0.02605
'co2a0000368.rd.053'	1.4698	6.43	-0.5041	3.0587	0.020428
'co2a0000368.rd.054'	1.3655	5.5872	-0.48404	3.1053	0.02215
'co2a0000368.rd.056'	1.4632	6.4016	-0.47176	3.1439	0.024891
'co2a0000368.rd.057'	1.4862	6.4868	-0.4958	3.1468	0.021264
'co2a0000368.rd.058'	1.43	6.3599	-0.48295	3.1505	0.025032
'co2a0000368.rd.059'	1.4284	6.4023	-0.47539	3.159	0.027575
'co2a0000368.rd.060'	1.4531	6.2934	-0.4774	3.1347	0.025868
'co2a0000368.rd.063'	1.4662	6.664	-0.5077	3.1191	0.022319
'co2a0000368.rd.064'	1.4628	6.4426	-0.47881	3.1551	0.027551
'co2a0000368.rd.065'	1.3966	6.208	-0.49291	3.167	0.023189
'co2a0000368.rd.066'	1.3782	6.1451	-0.49002	3.1668	0.022129
'co2a0000368.rd.067'	1.4868	6.4215	-0.47223	3.1255	0.029107
'co2a0000368.rd.068'	1.4066	6.0768	-0.48314	3.1572	0.025505
'co2a0000368.rd.069'	1.3599	6.0833	-0.48683	3.1674	0.022552
'co2a0000368.rd.070'	1.3761	5.8959	-0.48654	3.1421	0.023722
'co2a0000368.rd.071'	1.438	6.3159	-0.49026	3.1052	0.024101
'co2a0000368.rd.072'	1.4533	6.3056	-0.49806	3.1357	0.023691
'co2a0000368.rd.076'	1.4593	5.8892	-0.49111	3.0926	0.021758
'co2a0000368.rd.077'	1.5051	6.5936	-0.49789	3.1118	0.023737
'co2a0000370.rd.024'	1.2358	4.789	-0.4781	3.1039	0.015069
'co2a0000370.rd.025'	1.2824	5.2109	-0.4882	3.1609	0.016549
'co2a0000370.rd.026'	1.2417	4.6838	-0.48763	3.0398	0.015673
'co2a0000370.rd.027'	1.3456	5.6872	-0.48593	3.1569	0.018155
'co2a0000370.rd.028'	1.2041	4.3946	-0.49261	3.1276	0.011491
'co2a0000370.rd.029'	1.327	5.6334	-0.49159	3.1459	0.01759
'co2a0000370.rd.030'	1.3034	5.325	-0.49197	3.1604	0.01559
'co2a0000370.rd.031'	1.3491	5.7399	-0.48799	3.1581	0.017338
'co2a0000370.rd.032'	1.3134	5.5154	-0.48244	3.1591	0.019038
'co2a0000370.rd.033'	1.3189	5.5241	-0.49395	3.1429	0.013692
'co2a0000370.rd.034'	1.2549	5.1005	-0.48729	3.1464	0.01602
'co2a0000370.rd.035'	1.3179	5.6104	-0.48446	3.1564	0.018127
'co2a0000370.rd.036'	1.272	4.7665	-0.48628	3.1404	0.015823
'co2a0000370.rd.037'	1.3682	5.8713	-0.49079	3.1194	0.018114
'co2a0000370.rd.038'	1.2789	5.3999	-0.48822	3.1422	0.017417
'co2a0000370.rd.039'	1.3626	5.7066	-0.48133	3.1375	0.019325
'co2a0000370.rd.040'	1.2395	4.556	-0.49196	3.0997	0.012706
'co2a0000370.rd.041'	1.3531	6.0264	-0.49298	3.1634	0.019621
'co2a0000370.rd.042'	1.237	4.9019	-0.49166	3.1375	0.013843
'co2a0000370.rd.043'	1.3256	5.6274	-0.48505	3.1639	0.01912
'co2a0000370.rd.044'	1.2426	4.9819	-0.48559	3.0959	0.015905
'co2a0000370.rd.045'	1.3145	5.3575	-0.48814	3.1417	0.015999
'co2a0000370.rd.046'	1.3175	5.8078	-0.51014	3.1516	0.010422
'co2a0000370.rd.047'	1.3089	5.6623	-0.48996	3.1545	0.016113
'co2a0000370.rd.048'	1.2375	4.7159	-0.48566	3.1191	0.013963
'co2a0000370.rd.049'	1.3487	5.6398	-0.49924	3.1677	0.015103
'co2a0000370.rd.050'	1.3056	5.6474	-0.48622	3.1682	0.015621
'co2a0000370.rd.051'	1.3013	5.3393	-0.49103	3.1673	0.015641
'co2a0000370.rd.052'	1.2577	5.2025	-0.48866	3.1637	0.012734
'co2a0000370.rd.053'	1.2978	5.5576	-0.49449	3.1432	0.014837
'co2a0000370.rd.054'	1.2621	5.1123	-0.48113	3.1595	0.015507
'co2a0000370.rd.055'	1.2816	5.6314	-0.48818	3.1613	0.016427
'co2a0000370.rd.056'	1.3167	5.5128	-0.48145	3.1666	0.018298
'co2a0000370.rd.057'	1.3552	5.8297	-0.49606	3.1111	0.01485
'co2a0000370.rd.058'	1.281	5.3527	-0.4858	3.1508	0.017095
'co2a0000370.rd.059'	1.2863	5.4005	-0.48804	3.157	0.015435
'co2a0000370.rd.060'	1.3249	5.599	-0.48667	3.165	0.014722
'co2a0000370.rd.061'	1.334	5.5846	-0.49649	3.1129	0.014924
'co2a0000370.rd.062'	1.2607	5.088	-0.49086	3.1446	0.013311
'co2a0000370.rd.063'	1.2909	5.4262	-0.48912	3.1669	0.016512
'co2a0000370.rd.064'	1.3055	5.5435	-0.49131	3.1289	0.015543
'co2a0000370.rd.065'	1.315	5.7995	-0.49629	3.1624	0.015182
'co2a0000370.rd.066'	1.3258	5.5342	-0.49101	3.1534	0.018152
'co2a0000370.rd.067'	1.3447	5.6958	-0.49418	3.1565	0.017019
'co2a0000370.rd.068'	1.1856	4.2796	-0.49099	3.1286	0.010652
'co2a0000370.rd.069'	1.3084	5.7139	-0.48847	3.1356	0.017897
'co2a0000370.rd.070'	1.3122	5.5603	-0.48968	3.1408	0.016897
'co2a0000370.rd.071'	1.3301	5.6778	-0.49134	3.1624	0.017709
'co2a0000370.rd.072'	1.2997	5.3654	-0.49137	3.164	0.014213
'co2a0000370.rd.073'	1.3521	5.5441	-0.48992	3.1335	0.017378
'co2a0000370.rd.074'	1.3383	5.6546	-0.4933	3.1556	0.017568
'co2a0000370.rd.075'	1.3089	5.4021	-0.49544	3.1587	0.015125
'co2a0000370.rd.076'	1.2401	4.9291	-0.48938	3.1379	0.01487
'co2a0000370.rd.077'	1.3437	5.6863	-0.49594	3.1524	0.015592
'co2a0000370.rd.078'	1.323	5.4783	-0.49803	3.1667	0.015301
'co2a0000370.rd.079'	1.2959	5.5725	-0.48818	3.1598	0.017734
'co2a0000370.rd.080'	1.244	4.7924	-0.48493	3.1287	0.013289
'co2a0000370.rd.081'	1.3071	5.2914	-0.48945	3.1169	0.014984
'co2a0000370.rd.082'	1.3314	5.5856	-0.49029	3.1695	0.017231
'co2a0000370.rd.083'	1.3071	5.339	-0.48231	3.1527	0.016276
'co2a0000370.rd.084'	1.3373	5.6096	-0.49915	3.1145	0.013554
'co2a0000370.rd.085'	1.3087	5.4903	-0.48134	3.161	0.018695
'co2a0000370.rd.086'	1.295	5.4398	-0.49115	3.1381	0.014548
'co2a0000370.rd.087'	1.2809	5.4057	-0.49975	3.1476	0.013877
'co2a0000370.rd.088'	1.3004	5.5835	-0.4857	3.1666	0.015581
'co2a0000370.rd.089'	1.323	5.7523	-0.49398	3.144	0.016896
'co2a0000370.rd.090'	1.1506	3.8183	-0.48432	3.0791	0.010654
'co2a0000370.rd.091'	1.3113	5.7477	-0.49003	3.1704	0.017139
'co2a0000370.rd.092'	1.3111	5.5709	-0.47804	3.1605	0.015944
'co2a0000370.rd.093'	1.3323	5.6824	-0.48442	3.1459	0.01611
'co2a0000370.rd.094'	1.2298	4.7112	-0.48592	3.1418	0.014569
'co2a0000370.rd.095'	1.3308	5.9363	-0.49347	3.1642	0.015252
'co2a0000370.rd.096'	1.217	4.5637	-0.48461	3.1427	0.012759
'co2a0000370.rd.097'	1.3223	5.5078	-0.49533	3.1525	0.014879
'co2a0000370.rd.098'	1.291	5.5686	-0.48689	3.15	0.014817
'co2a0000370.rd.099'	1.311	5.6306	-0.49245	3.1663	0.014928
'co2a0000370.rd.100'	1.2794	5.5244	-0.48989	3.1348	0.01392
'co2a0000370.rd.101'	1.3066	5.7233	-0.48202	3.1671	0.018157
'co2a0000370.rd.102'	1.2943	5.4541	-0.48388	3.1535	0.016203
'co2a0000370.rd.103'	1.3838	5.6996	-0.48955	3.1623	0.015938
'co2a0000370.rd.104'	1.3056	5.4595	-0.48498	3.1667	0.016343
'co2a0000370.rd.105'	1.3168	5.5574	-0.49439	3.1533	0.017044
'co2a0000370.rd.106'	1.2579	5.1201	-0.48873	3.143	0.01317
'co2a0000370.rd.107'	1.3207	5.3894	-0.48872	3.1671	0.017001
'co2a0000370.rd.108'	1.2877	5.4083	-0.48788	3.152	0.014761
'co2a0000370.rd.109'	1.3738	5.6912	-0.4788	3.1573	0.022358
'co2a0000370.rd.110'	1.2812	5.3942	-0.49065	3.1545	0.014358
'co2a0000370.rd.111'	1.3394	6.0732	-0.48438	3.1459	0.018439
'co2a0000370.rd.112'	1.2643	4.9907	-0.48527	3.1412	0.013218
'co2a0000370.rd.113'	1.3418	6.0196	-0.48894	3.1471	0.018175
'co2a0000370.rd.114'	1.2872	5.1752	-0.48385	3.163	0.016527
'co2a0000370.rd.115'	1.3286	5.7878	-0.48834	3.1693	0.016683
'co2a0000370.rd.116'	1.2535	5.0807	-0.48724	3.1542	0.013528
'co2a0000370.rd.117'	1.3598	5.7732	-0.49797	3.1272	0.016077
'co2a0000370.rd.118'	1.2429	4.7338	-0.49034	3.1367	0.013372
'co2a0000370.rd.119'	1.2866	5.1828	-0.48366	3.1566	0.017682
'co2a0000371.rd.000'	1.6941	5.7546	-0.47628	3.0886	0.02404
'co2a0000371.rd.001'	1.6958	6.0987	-0.51127	3.1676	0.014467
'co2a0000371.rd.002'	1.704	6.3916	-0.46706	3.1421	0.025637
'co2a0000371.rd.003'	1.6816	6.1769	-0.47734	3.1414	0.021202
'co2a0000371.rd.004'	1.6796	5.9152	-0.47217	3.1625	0.022927
'co2a0000371.rd.005'	1.7097	5.9217	-0.47082	3.1456	0.024697
'co2a0000371.rd.006'	1.6661	6.0975	-0.47329	3.1661	0.022599
'co2a0000371.rd.007'	1.6896	6.3414	-0.47849	3.1493	0.022531
'co2a0000371.rd.008'	1.6861	6.1796	-0.46713	3.1508	0.025052
'co2a0000371.rd.009'	1.6858	6.1906	-0.50746	3.1379	0.014453
'co2a0000371.rd.010'	1.6845	6.3429	-0.4877	3.1478	0.023704
'co2a0000371.rd.011'	1.6932	6.1929	-0.4851	3.1541	0.022208
'co2a0000371.rd.012'	1.6483	6.0622	-0.46296	3.1618	0.024501
'co2a0000371.rd.013'	1.7143	6.1379	-0.48628	3.1699	0.023005
'co2a0000371.rd.014'	1.6519	6.0575	-0.47421	3.167	0.023695
'co2a0000371.rd.015'	1.6981	6.2705	-0.4885	3.1355	0.021859
'co2a0000371.rd.016'	1.6629	5.7751	-0.47134	3.1601	0.023572
'co2a0000371.rd.017'	1.6986	6.0909	-0.47811	3.135	0.024877
'co2a0000371.rd.018'	1.685	6.2375	-0.45756	3.1703	0.026807
'co2a0000371.rd.019'	1.686	6.145	-0.47533	3.1659	0.02629
'co2a0000371.rd.020'	1.6687	6.3572	-0.46908	3.1611	0.025255
'co2a0000371.rd.021'	1.7069	6.1281	-0.49759	3.1615	0.021174
'co2a0000371.rd.022'	1.662	5.8522	-0.48109	3.1635	0.023021
'co2a0000371.rd.023'	1.6786	6.0755	-0.46148	3.1605	0.027496
'co2a0000371.rd.024'	1.6597	6.0829	-0.47023	3.1723	0.026262
'co2a0000371.rd.025'	1.6797	6.4207	-0.46708	3.1359	0.024284
'co2a0000371.rd.026'	1.6404	6.0035	-0.4619	3.1627	0.024907
'co2a0000371.rd.029'	1.6897	6.1864	-0.47278	3.1717	0.024582
'co2a0000371.rd.030'	1.6322	5.9501	-0.46417	3.1734	0.023093
'co2a0000371.rd.031'	1.6879	6.0159	-0.47055	3.1295	0.025294
'co2a0000371.rd.032'	1.6194	6.028	-0.48229	3.1618	0.020493
'co2a0000371.rd.033'	1.7174	6.404	-0.49326	3.1592	0.021158
'co2a0000371.rd.034'	1.6039	6.0865	-0.47377	3.1713	0.024028
'co2a0000371.rd.035'	1.685	6.1128	-0.47225	3.1598	0.025246
'co2a0000371.rd.036'	1.6399	5.9411	-0.46476	3.1664	0.025153
'co2a0000371.rd.037'	1.6893	6.1444	-0.45685	3.1692	0.026769
'co2a0000371.rd.038'	1.6617	6.111	-0.46525	3.1379	0.025305
'co2a0000371.rd.039'	1.6813	6.1924	-0.47007	3.1587	0.02577
'co2a0000371.rd.040'	1.629	5.682	-0.45996	3.1656	0.023777
'co2a0000371.rd.041'	1.6845	5.9702	-0.48526	3.1681	0.021766
'co2a0000371.rd.042'	1.5996	5.9349	-0.47545	3.156	0.021134
'co2a0000371.rd.043'	1.687	6.4655	-0.48194	3.1653	0.021785
'co2a0000371.rd.044'	1.6392	6.1671	-0.47198	3.1641	0.024302
'co2a0000371.rd.045'	1.6817	6.2774	-0.4694	3.155	0.026123
'co2a0000371.rd.046'	1.6344	6.02	-0.45896	3.1672	0.024224
'co2a0000371.rd.047'	1.7116	6.2754	-0.47375	3.1687	0.025682
'co2a0000371.rd.048'	1.6223	5.8236	-0.46016	3.1713	0.024366
'co2a0000371.rd.049'	1.6531	6.0538	-0.4798	3.1674	0.020904
'co2a0000371.rd.050'	1.6723	6.2349	-0.45306	3.1601	0.026359
'co2a0000371.rd.051'	1.667	5.9715	-0.46112	3.1644	0.027153
'co2a0000371.rd.052'	1.6002	5.9496	-0.47779	3.1504	0.022596
'co2a0000371.rd.053'	1.6542	6.027	-0.46871	3.163	0.025001
'co2a0000371.rd.054'	1.5988	5.6979	-0.46908	3.1717	0.024137
'co2a0000371.rd.055'	1.644	5.7243	-0.46281	3.1658	0.0241
'co2a0000371.rd.056'	1.5685	6.0084	-0.46417	3.171	0.023473
'co2a0000371.rd.057'	1.6665	6.113	-0.47074	3.1521	0.02443
'co2a0000371.rd.058'	1.6405	5.9032	-0.48166	3.1701	0.023578
'co2a0000371.rd.059'	1.6798	6.0561	-0.46575	3.1685	0.028415
'co2a0000371.rd.060'	1.592	5.8941	-0.46531	3.1634	0.024644
'co2a0000371.rd.061'	1.6573	5.895	-0.46818	3.1607	0.024343
'co2a0000371.rd.062'	1.6068	6.0251	-0.46169	3.1362	0.024917
'co2a0000371.rd.063'	1.6631	5.9929	-0.47821	3.1341	0.021751
'co2a0000371.rd.064'	1.5681	5.4133	-0.46765	3.1724	0.022687
'co2a0000371.rd.065'	1.6706	5.8545	-0.50745	3.1614	0.018188
'co2a0000371.rd.066'	1.5755	5.415	-0.47656	3.1708	0.019234
'co2a0000371.rd.067'	1.6674	6.0442	-0.47911	3.1632	0.02285
'co2a0000371.rd.068'	1.602	5.7438	-0.46394	3.166	0.023081
'co2a0000371.rd.069'	1.6831	6.3073	-0.48233	3.1506	0.023259
'co2a0000371.rd.070'	1.5879	5.7747	-0.4657	3.1679	0.025271
'co2a0000371.rd.071'	1.662	6.164	-0.46617	3.1466	0.026423
'co2a0000371.rd.072'	1.5843	5.7289	-0.46648	3.1701	0.023803
'co2a0000371.rd.073'	1.6665	5.9675	-0.49661	3.1432	0.020646
'co2a0000371.rd.075'	1.6685	6.258	-0.4756	3.165	0.026369
'co2a0000371.rd.076'	1.6106	6.0542	-0.49066	3.1567	0.020475
'co2a0000371.rd.077'	1.6516	6.1235	-0.48785	3.1509	0.020678
'co2a0000371.rd.078'	1.5885	6.042	-0.46947	3.1686	0.022162
'co2a0000371.rd.079'	1.6626	5.996	-0.46837	3.1483	0.025415
'co2a0000371.rd.080'	1.5672	5.6299	-0.45359	3.1605	0.022696
'co2a0000371.rd.081'	1.6698	6.1522	-0.47828	3.1213	0.02269
'co2a0000371.rd.082'	1.553	5.6031	-0.45721	3.1684	0.022423
'co2a0000371.rd.087'	1.6464	6.1046	-0.48883	3.1654	0.022047
'co2a0000371.rd.088'	1.6245	6.2174	-0.46672	3.1741	0.026473
'co2a0000371.rd.089'	1.7045	6.2717	-0.48549	3.153	0.023492
'co2a0000371.rd.090'	1.6145	5.7469	-0.4552	3.1684	0.025279
'co2a0000371.rd.091'	1.6767	6.287	-0.46454	3.1658	0.026107
'co2a0000371.rd.092'	1.5585	5.854	-0.46853	3.1715	0.021755
'co2a0000371.rd.093'	1.6427	5.8933	-0.47804	3.1701	0.021486
'co2a0000371.rd.094'	1.5402	5.9838	-0.47292	3.1412	0.020837
'co2a0000371.rd.095'	1.6726	6.2134	-0.47837	3.1386	0.02451
'co2a0000371.rd.096'	1.5749	5.8537	-0.46272	3.1691	0.02218
'co2a0000371.rd.099'	1.6319	6.2014	-0.49104	3.1476	0.022922
'co2a0000371.rd.100'	1.5767	5.7514	-0.45659	3.1744	0.0241
'co2a0000371.rd.101'	1.643	6	-0.48123	3.1143	0.022907
'co2a0000371.rd.102'	1.5571	5.6869	-0.45572	3.1642	0.023584
'co2a0000371.rd.103'	1.6333	6.082	-0.48891	3.1455	0.020125
'co2a0000371.rd.104'	1.5654	5.8069	-0.46411	3.1583	0.022665
'co2a0000371.rd.105'	1.6029	6.0078	-0.47914	3.1512	0.023777
'co2a0000371.rd.106'	1.5365	5.9276	-0.47739	3.1727	0.019967
'co2a0000371.rd.109'	1.6426	6.0703	-0.46283	3.151	0.026379
'co2a0000371.rd.110'	1.5799	5.8403	-0.47517	3.1668	0.022055
'co2a0000371.rd.113'	1.6343	6.0186	-0.48177	3.1044	0.022775
'co2a0000371.rd.114'	1.5685	5.6335	-0.44772	3.1653	0.024636
'co2a0000371.rd.115'	1.6285	6.068	-0.50813	3.1649	0.01785
'co2a0000371.rd.116'	1.5632	5.4579	-0.44598	3.1727	0.022709
'co2a0000371.rd.117'	1.6512	6.0792	-0.48016	3.1683	0.023037
'co2a0000371.rd.118'	1.526	6.1461	-0.46739	3.1655	0.021129
'co2a0000372.rd.000'	1.3805	5.7758	-0.50064	3.0751	0.015827
'co2a0000372.rd.001'	1.3232	6.0397	-0.50425	3.1692	0.014391
'co2a0000372.rd.002'	1.369	5.8007	-0.50041	3.1586	0.016665
'co2a0000372.rd.003'	1.3099	6.1227	-0.50551	3.1345	0.015652
'co2a0000372.rd.004'	1.3699	5.8961	-0.49474	3.124	0.017667
'co2a0000372.rd.005'	1.3495	6.1285	-0.5064	3.1572	0.017208
'co2a0000372.rd.006'	1.3383	5.932	-0.50613	3.1567	0.016935
'co2a0000372.rd.007'	1.346	5.9195	-0.50074	3.1526	0.015375
'co2a0000372.rd.008'	1.3124	5.7474	-0.51478	3.1615	0.012874
'co2a0000372.rd.009'	1.3709	6.0472	-0.50103	3.1405	0.022096
'co2a0000372.rd.010'	1.348	6.0272	-0.51132	3.1361	0.011924
'co2a0000372.rd.011'	1.3472	5.9595	-0.49756	3.1355	0.017139
'co2a0000372.rd.012'	1.355	5.8998	-0.50774	3.1508	0.014969
'co2a0000372.rd.013'	1.3495	5.98	-0.49958	3.1105	0.018461
'co2a0000372.rd.014'	1.3493	6.0664	-0.50031	3.1458	0.017585
'co2a0000372.rd.015'	1.3907	6.1141	-0.49627	3.1652	0.019304
'co2a0000372.rd.016'	1.344	5.984	-0.49665	3.1258	0.017556
'co2a0000372.rd.017'	1.3744	6.0077	-0.50461	3.1189	0.017247
'co2a0000372.rd.018'	1.3714	5.9844	-0.49998	3.1679	0.018581
'co2a0000372.rd.019'	1.36	6.1533	-0.5033	3.1271	0.016981
'co2a0000372.rd.020'	1.2831	5.5726	-0.49578	3.1618	0.016006
'co2a0000372.rd.021'	1.3611	6.1163	-0.49996	3.166	0.021674
'co2a0000372.rd.022'	1.3859	6.0208	-0.49245	3.1609	0.021508
'co2a0000372.rd.023'	1.3714	6.2316	-0.50471	3.1402	0.016409
'co2a0000372.rd.024'	1.3096	5.8276	-0.50814	3.1654	0.014746
'co2a0000372.rd.025'	1.3367	6.0011	-0.50712	3.0852	0.01589
'co2a0000372.rd.026'	1.3455	6.118	-0.51009	3.1608	0.014726
'co2a0000372.rd.027'	1.3494	5.9432	-0.50841	3.1555	0.015468
'co2a0000372.rd.028'	1.3593	6.019	-0.50641	3.1631	0.01597
'co2a0000372.rd.029'	1.3695	5.9917	-0.4989	3.1659	0.019408
'co2a0000372.rd.030'	1.3272	5.8418	-0.49543	3.1371	0.018626
'co2a0000372.rd.031'	1.3431	5.8928	-0.49712	3.1405	0.020199
'co2a0000372.rd.032'	1.3351	5.8042	-0.49494	3.1348	0.01865
'co2a0000372.rd.033'	1.3252	5.7522	-0.50244	3.1664	0.016502
'co2a0000372.rd.034'	1.3091	5.6085	-0.50692	3.1604	0.013389
'co2a0000372.rd.035'	1.3352	6.1638	-0.50232	3.1467	0.019383
'co2a0000372.rd.036'	1.3455	5.7989	-0.50107	3.153	0.018107
'co2a0000372.rd.037'	1.3399	6.081	-0.49909	3.1473	0.017407
'co2a0000372.rd.038'	1.3594	5.8805	-0.50337	3.1097	0.016214
'co2a0000372.rd.039'	1.3311	5.8657	-0.50225	3.1329	0.01593
'co2a0000372.rd.040'	1.3908	5.9679	-0.4956	3.1532	0.017091
'co2a0000372.rd.041'	1.3592	5.9565	-0.49946	3.1358	0.015706
'co2a0000372.rd.042'	1.2735	5.9958	-0.492	3.1688	0.01484
'co2a0000372.rd.043'	1.3486	5.662	-0.50281	3.1473	0.013695
'co2a0000372.rd.044'	1.3583	5.8446	-0.49785	3.1593	0.016259
'co2a0000372.rd.045'	1.3477	6.048	-0.50743	3.1377	0.015917
'co2a0000372.rd.046'	1.3712	5.8899	-0.48623	3.144	0.021596
'co2a0000372.rd.047'	1.3098	5.9516	-0.50774	3.1299	0.013711
'co2a0000372.rd.048'	1.3896	5.8596	-0.49101	3.165	0.02105
'co2a0000372.rd.049'	1.3774	6.2198	-0.49993	3.1105	0.019267
'co2a0000372.rd.050'	1.3885	6.0252	-0.49975	3.1431	0.017544
'co2a0000372.rd.051'	1.3598	5.8865	-0.50418	3.1657	0.016134
'co2a0000372.rd.052'	1.3286	6.0453	-0.48985	3.1662	0.018746
'co2a0000372.rd.053'	1.3268	5.7384	-0.4907	3.1636	0.019813
'co2a0000372.rd.054'	1.3092	5.6473	-0.49872	3.171	0.015287
'co2a0000372.rd.055'	1.3453	5.9041	-0.50073	3.1354	0.015146
'co2a0000372.rd.056'	1.3363	5.7758	-0.49496	3.1406	0.018575
'co2a0000372.rd.057'	1.3797	6.1483	-0.50246	3.146	0.016881
'co2a0000372.rd.058'	1.351	5.9239	-0.5012	3.1647	0.016773
'co2a0000372.rd.059'	1.3239	6.0103	-0.50232	3.1515	0.015537
'co2a0000372.rd.060'	1.3462	5.8309	-0.49455	3.166	0.016739
'co2a0000372.rd.063'	1.3328	5.9329	-0.50732	3.1507	0.014702
'co2a0000372.rd.064'	1.3733	6.0113	-0.49952	3.1377	0.016547
'co2a0000372.rd.065'	1.3467	6.1158	-0.49747	3.1615	0.018429
'co2a0000372.rd.066'	1.3479	6.0734	-0.49631	3.1641	0.02157
'co2a0000372.rd.067'	1.3542	6.0036	-0.48939	3.1555	0.020948
'co2a0000372.rd.068'	1.3291	5.9489	-0.50386	3.1521	0.018091
'co2a0000372.rd.069'	1.337	5.9846	-0.50105	3.1632	0.018425
'co2a0000372.rd.070'	1.333	5.8607	-0.49711	3.1397	0.016688
'co2a0000372.rd.071'	1.3494	5.8947	-0.49739	3.1637	0.018358
'co2a0000372.rd.072'	1.3495	6.0409	-0.50013	3.1689	0.016989
'co2a0000372.rd.073'	1.3407	5.951	-0.50073	3.1567	0.018319
'co2a0000372.rd.074'	1.34	5.9965	-0.49555	3.1597	0.017795
'co2a0000372.rd.075'	1.3517	5.9417	-0.50371	3.1151	0.015114
'co2a0000372.rd.077'	1.3592	6.1436	-0.50632	3.1564	0.01485
'co2a0000372.rd.078'	1.3403	5.9129	-0.49718	3.1584	0.0172
'co2a0000372.rd.079'	1.3455	5.7999	-0.49761	3.1481	0.018553
'co2a0000372.rd.080'	1.2731	5.6764	-0.49883	3.1089	0.015365
'co2a0000372.rd.081'	1.3506	6.2603	-0.49883	3.1394	0.01689
'co2a0000372.rd.082'	1.3491	5.898	-0.50244	3.1405	0.017891
'co2a0000372.rd.083'	1.3602	5.7186	-0.49812	3.1596	0.017454
'co2a0000372.rd.084'	1.3488	5.9757	-0.50187	3.1561	0.019492
'co2a0000372.rd.085'	1.3304	5.9064	-0.50719	3.1174	0.013725
'co2a0000372.rd.086'	1.365	5.9585	-0.50426	3.1487	0.017751
'co2a0000372.rd.087'	1.3343	5.8015	-0.49244	3.1421	0.020517
'co2a0000372.rd.088'	1.3327	6.0043	-0.4925	3.1542	0.018697
'co2a0000372.rd.091'	1.3239	6.0021	-0.49979	3.1671	0.016248
'co2a0000372.rd.092'	1.3414	6.0509	-0.49752	3.156	0.020019
'co2a0000372.rd.093'	1.3398	5.965	-0.49976	3.1562	0.017167
'co2a0000372.rd.094'	1.3227	5.7935	-0.49914	3.1276	0.014122
'co2a0000372.rd.095'	1.3174	6.0566	-0.50709	3.1603	0.013555
'co2a0000372.rd.096'	1.319	5.8671	-0.50594	3.1546	0.015026
'co2a0000372.rd.097'	1.3907	5.9745	-0.49924	3.1427	0.017928
'co2a0000372.rd.098'	1.3243	6.0201	-0.51866	3.141	0.010647
'co2a0000372.rd.099'	1.3539	6.131	-0.50482	3.1406	0.015349
'co2a0000372.rd.100'	1.3224	5.9369	-0.51431	3.1369	0.01328
'co2a0000372.rd.101'	1.3023	5.7732	-0.50278	3.1679	0.016855
'co2a0000372.rd.102'	1.3336	6.0851	-0.49434	3.1671	0.019742
'co2a0000372.rd.103'	1.311	5.7324	-0.50443	3.1367	0.015233
'co2a0000372.rd.104'	1.3145	5.8737	-0.4964	3.1633	0.017529
'co2a0000372.rd.105'	1.3305	5.6335	-0.49929	3.1197	0.016988
'co2a0000372.rd.106'	1.3197	5.7384	-0.48495	3.1733	0.018403
'co2a0000372.rd.107'	1.3141	5.8517	-0.50141	3.1458	0.01546
'co2a0000372.rd.108'	1.3182	5.8702	-0.49596	3.1494	0.016861
'co2a0000372.rd.109'	1.347	6.1293	-0.49568	3.1651	0.017443
'co2a0000372.rd.110'	1.3319	6.0352	-0.50486	3.1623	0.01486
'co2a0000372.rd.111'	1.3605	6.107	-0.50055	3.0875	0.017609
'co2a0000372.rd.112'	1.3173	5.6077	-0.49884	3.1577	0.014102
'co2a0000372.rd.113'	1.3643	6.0274	-0.49207	3.1342	0.018343
'co2a0000372.rd.114'	1.3418	5.5463	-0.50126	3.1638	0.014243
'co2a0000372.rd.115'	1.3801	5.6362	-0.48384	3.1686	0.019861
'co2a0000372.rd.116'	1.3588	5.6942	-0.50012	3.1479	0.015012
'co2a0000372.rd.117'	1.3945	5.8879	-0.49678	3.1516	0.016889
'co2a0000372.rd.118'	1.3446	5.7382	-0.48814	3.1306	0.018465
'co2a0000372.rd.119'	1.3433	5.8199	-0.50004	3.1227	0.01633
'co2a0000375.rd.000'	1.3544	5.1115	-0.49584	3.1254	0.015472
'co2a0000375.rd.003'	1.3445	5.4045	-0.49363	3.1514	0.013865
'co2a0000375.rd.004'	1.3719	5.2174	-0.48707	3.1657	0.014963
'co2a0000375.rd.005'	1.3663	5.488	-0.49362	3.1628	0.01316
'co2a0000375.rd.006'	1.3434	5.1225	-0.49982	3.1263	0.012509
'co2a0000375.rd.007'	1.3717	5.3251	-0.50049	3.1566	0.014644
'co2a0000375.rd.008'	1.3137	5.3713	-0.50076	3.0873	0.011471
'co2a0000375.rd.009'	1.3464	5.4445	-0.5002	3.1525	0.011002
'co2a0000375.rd.010'	1.3078	5.0623	-0.48944	3.1287	0.01506
'co2a0000375.rd.011'	1.3494	5.3154	-0.49833	3.1714	0.012574
'co2a0000375.rd.012'	1.295	5.2366	-0.49573	3.1498	0.011333
'co2a0000375.rd.013'	1.3873	5.2756	-0.52038	3.1379	0.0058524
'co2a0000375.rd.014'	1.3096	5.2815	-0.50725	3.1498	0.010565
'co2a0000375.rd.015'	1.3503	5.3623	-0.49841	3.0724	0.01152
'co2a0000375.rd.017'	1.3717	5.4358	-0.49875	3.1072	0.012568
'co2a0000375.rd.018'	1.3507	5.1689	-0.4891	3.0934	0.015093
'co2a0000375.rd.019'	1.3312	5.5467	-0.50044	3.1241	0.009853
'co2a0000375.rd.020'	1.2937	4.9152	-0.49197	3.1015	0.012047
'co2a0000375.rd.021'	1.3414	5.0105	-0.50611	3.1494	0.011305
'co2a0000375.rd.022'	1.2879	4.8227	-0.48635	3.1234	0.01356
'co2a0000375.rd.023'	1.3537	5.327	-0.50881	2.9632	0.010756
'co2a0000375.rd.025'	1.3597	4.8696	-0.48631	3.161	0.014585
'co2a0000375.rd.026'	1.3348	5.0885	-0.49285	3.1638	0.011675
'co2a0000375.rd.027'	1.339	5.3886	-0.48616	3.1341	0.015271
'co2a0000375.rd.028'	1.3832	4.553	-0.48129	3.1271	0.01457
'co2a0000375.rd.029'	1.3346	5.1861	-0.4996	2.9175	0.01131
'co2a0000375.rd.030'	1.2444	4.4978	-0.49502	3.166	0.010953
'co2a0000375.rd.031'	1.3609	4.6269	-0.48493	3.1504	0.01364
'co2a0000375.rd.032'	1.2514	5.3213	-0.49852	3.1687	0.011191
'co2a0000375.rd.033'	1.3452	5.143	-0.49759	3.1153	0.010708
'co2a0000375.rd.034'	1.327	4.6901	-0.47758	3.1348	0.014977
'co2a0000375.rd.035'	1.3333	5.5042	-0.51028	3.1382	0.0084385
'co2a0000375.rd.036'	1.3806	5.0274	-0.5003	3.1522	0.012299
'co2a0000375.rd.037'	1.3261	5.1894	-0.48765	3.1363	0.013695
'co2a0000375.rd.038'	1.2339	5.2964	-0.50826	3.1399	0.0093994
'co2a0000375.rd.039'	1.319	4.9876	-0.50783	3.1429	0.0086328
'co2a0000375.rd.041'	1.3728	5.0224	-0.50587	3.0915	0.0091411
'co2a0000375.rd.042'	1.3124	5.0331	-0.487	3.1723	0.013957
'co2a0000375.rd.043'	1.2981	5.2497	-0.50031	3.0731	0.010229
'co2a0000375.rd.045'	1.341	5.2243	-0.49246	3.1663	0.013337
'co2a0000375.rd.046'	1.2981	4.6906	-0.5001	3.0831	0.010201
'co2a0000375.rd.047'	1.2175	4.9694	-0.50075	3.1505	0.0087781
'co2a0000375.rd.048'	1.2951	4.9714	-0.49564	3.168	0.012187
'co2a0000375.rd.052'	1.3563	5.0362	-0.48884	3.1524	0.013814
'co2a0000375.rd.053'	1.3743	5.2483	-0.49235	3.1329	0.013806
'co2a0000375.rd.054'	1.3473	5.1764	-0.49702	3.1501	0.012225
'co2a0000375.rd.055'	1.3508	5.0391	-0.4818	3.1444	0.016474
'co2a0000375.rd.058'	1.3032	4.9945	-0.49618	3.1073	0.011883
'co2a0000375.rd.059'	1.3241	4.943	-0.49766	3.055	0.011585
'co2a0000375.rd.060'	1.3922	5.2418	-0.50581	3.1443	0.0093131
'co2a0000375.rd.061'	1.3243	5.1039	-0.51056	3.128	0.010956
'co2a0000375.rd.062'	1.3809	4.9721	-0.48892	3.1581	0.01468
'co2a0000375.rd.063'	1.3172	4.869	-0.4972	3.1428	0.010582
'co2a0000375.rd.064'	1.3316	4.7749	-0.48393	3.1449	0.014693
'co2a0000375.rd.065'	1.3357	5.2441	-0.48553	3.1541	0.01299
'co2a0000375.rd.067'	1.3372	5.1761	-0.49494	3.0911	0.012114
'co2a0000375.rd.069'	1.3166	4.8411	-0.48657	3.1645	0.013316
'co2a0000375.rd.070'	1.3293	5.0844	-0.51537	3.0883	0.0080563
'co2a0000375.rd.071'	1.2922	5.1745	-0.49489	3.1364	0.011273
'co2a0000375.rd.073'	1.4465	4.9825	-0.48044	3.1539	0.017349
'co2a0000375.rd.074'	1.3322	5.017	-0.48079	3.1655	0.0139
'co2a0000375.rd.076'	1.2887	5.1449	-0.50071	3.074	0.010768
'co2a0000375.rd.081'	1.3381	5.1177	-0.49134	3.1388	0.012388
'co2a0000375.rd.083'	1.3423	5.5367	-0.50935	3.0656	0.010555
'co2a0000375.rd.084'	1.2857	5.1977	-0.49928	3.15	0.010711
'co2a0000375.rd.085'	1.3876	5.1387	-0.48994	3.1108	0.014911
'co2a0000375.rd.086'	1.3231	5.0142	-0.50016	3.1367	0.01125
'co2a0000375.rd.089'	1.3006	5.2481	-0.50375	3.0485	0.010284
'co2a0000375.rd.096'	1.3576	5.4557	-0.49278	3.1522	0.01497
'co2a0000375.rd.097'	1.3676	5.4881	-0.49671	3.1607	0.013673
'co2a0000375.rd.098'	1.3914	5.4198	-0.507	3.1526	0.010149
'co2a0000375.rd.099'	1.3495	5.5001	-0.49778	3.055	0.011741
'co2a0000375.rd.100'	1.3596	5.3553	-0.48844	3.1186	0.015861
'co2a0000375.rd.104'	1.3252	5.4192	-0.49583	3.1602	0.013578
'co2a0000375.rd.105'	1.3561	5.2448	-0.5079	3.1075	0.01077
'co2a0000375.rd.107'	1.3703	5.456	-0.49804	3.1019	0.012902
'co2a0000375.rd.108'	1.3867	4.8711	-0.47873	3.1458	0.015647
'co2a0000375.rd.109'	1.3432	5.5124	-0.49373	3.1655	0.014874
'co2a0000375.rd.111'	1.3696	5.4441	-0.50348	3.0034	0.012782
'co2a0000375.rd.112'	1.3689	5.3859	-0.50744	3.1461	0.0093836
'co2a0000375.rd.113'	1.3144	5.4775	-0.50707	3.1452	0.010127
'co2a0000375.rd.114'	1.3633	5.232	-0.508	3.1436	0.0089763
'co2a0000375.rd.116'	1.3513	5.2391	-0.50763	3.1126	0.012031
'co2a0000375.rd.117'	1.3846	5.0215	-0.50034	3.1588	0.014285
'co2a0000375.rd.119'	1.3568	5.3986	-0.50632	3.1669	0.010475
'co2a0000377.rd.000'	1.3647	5.642	-0.49645	3.1508	0.015866
'co2a0000377.rd.001'	1.3615	5.638	-0.50514	3.1339	0.010287
'co2a0000377.rd.002'	1.3316	5.3549	-0.49421	3.1436	0.01561
'co2a0000377.rd.003'	1.3805	5.7584	-0.4961	3.1536	0.014968
'co2a0000377.rd.004'	1.3269	5.531	-0.49334	3.1517	0.017328
'co2a0000377.rd.005'	1.3748	5.4435	-0.49319	3.1277	0.01841
'co2a0000377.rd.006'	1.3742	5.3926	-0.47904	3.1561	0.021015
'co2a0000377.rd.011'	1.3618	5.4486	-0.49008	3.1324	0.01825
'co2a0000377.rd.012'	1.3056	5.2486	-0.48708	3.1513	0.015564
'co2a0000377.rd.029'	1.3571	5.5437	-0.49473	3.1129	0.016859
'co2a0000377.rd.030'	1.3406	5.7294	-0.49064	3.1605	0.017268
'co2a0000377.rd.031'	1.3495	5.8372	-0.49525	3.1653	0.017848
'co2a0000377.rd.032'	1.3689	5.6487	-0.48302	3.17	0.022337
'co2a0000377.rd.033'	1.3595	5.4381	-0.49984	3.1622	0.01334
'co2a0000377.rd.034'	1.3384	5.4462	-0.50274	3.1603	0.013268
'co2a0000377.rd.035'	1.3605	5.6609	-0.4956	3.1531	0.017877
'co2a0000377.rd.036'	1.3894	5.3694	-0.48229	3.1613	0.019411
'co2a0000377.rd.037'	1.3814	5.5263	-0.49437	3.1608	0.017012
'co2a0000377.rd.038'	1.3316	5.4583	-0.48055	3.1463	0.019658
'co2a0000377.rd.039'	1.3173	5.7913	-0.49916	3.1607	0.017937
'co2a0000377.rd.040'	1.3587	5.479	-0.47552	3.1657	0.02047
'co2a0000377.rd.041'	1.3833	5.6809	-0.50257	3.1486	0.015052
'co2a0000377.rd.042'	1.3435	5.2647	-0.48568	3.1668	0.018437
'co2a0000377.rd.043'	1.3445	5.5802	-0.50545	3.156	0.014347
'co2a0000377.rd.044'	1.3632	5.4927	-0.48417	3.1603	0.02037
'co2a0000377.rd.045'	1.3601	5.4097	-0.49734	3.1639	0.016567
'co2a0000377.rd.046'	1.3411	5.4605	-0.47914	3.1665	0.018337
'co2a0000377.rd.047'	1.3692	5.3891	-0.48806	3.1498	0.016877
'co2a0000377.rd.048'	1.3156	5.4818	-0.48087	3.169	0.017482
'co2a0000377.rd.049'	1.3667	5.6768	-0.49662	3.1399	0.018561
'co2a0000377.rd.050'	1.379	5.4182	-0.48548	3.159	0.018451
'co2a0000377.rd.051'	1.3539	5.6068	-0.49451	3.1706	0.019649
'co2a0000377.rd.052'	1.3112	5.1984	-0.48688	3.1646	0.016961
'co2a0000377.rd.053'	1.3424	5.1248	-0.49532	3.1213	0.015568
'co2a0000377.rd.054'	1.3132	5.2866	-0.47656	3.1681	0.016705
'co2a0000377.rd.055'	1.3382	5.3906	-0.50002	3.0727	0.014358
'co2a0000377.rd.056'	1.3273	5.4874	-0.48733	3.1624	0.017452
'co2a0000377.rd.057'	1.3801	5.6931	-0.49996	3.1642	0.015347
'co2a0000377.rd.058'	1.3568	5.243	-0.46954	3.1623	0.020035
'co2a0000377.rd.059'	1.3632	5.6672	-0.49014	3.1532	0.016472
'co2a0000377.rd.060'	1.3332	4.9299	-0.50591	3.1487	0.012012
'co2a0000377.rd.061'	1.3474	5.1176	-0.49166	3.1671	0.017474
'co2a0000377.rd.062'	1.311	5.1989	-0.48911	3.1645	0.015403
'co2a0000377.rd.063'	1.3631	5.6821	-0.48481	3.1653	0.019508
'co2a0000377.rd.064'	1.3243	5.4471	-0.50478	3.0714	0.01399
'co2a0000377.rd.065'	1.3328	5.4063	-0.48686	3.1516	0.015846
'co2a0000377.rd.066'	1.3319	5.3088	-0.51556	3.1147	0.0091964
'co2a0000377.rd.067'	1.3741	5.4758	-0.49097	3.1297	0.018863
'co2a0000377.rd.068'	1.3569	4.8538	-0.48877	3.1689	0.019698
'co2a0000377.rd.069'	1.3545	5.5063	-0.48845	3.1514	0.016736
'co2a0000377.rd.070'	1.3249	5.2752	-0.47691	3.156	0.017882
'co2a0000377.rd.071'	1.3709	5.5842	-0.49677	3.1667	0.017173
'co2a0000377.rd.072'	1.3517	5.1656	-0.4869	3.1669	0.01611
'co2a0000377.rd.073'	1.3478	5.6649	-0.49809	3.0395	0.015955
'co2a0000377.rd.074'	1.3584	5.759	-0.48141	3.129	0.018937
'co2a0000377.rd.075'	1.3616	5.7144	-0.49183	3.1545	0.016569
'co2a0000377.rd.076'	1.3397	5.4811	-0.49869	3.1552	0.014249
'co2a0000377.rd.077'	1.3363	5.4944	-0.4852	3.1707	0.016674
'co2a0000377.rd.078'	1.303	5.1851	-0.49494	3.1507	0.013117
'co2a0000377.rd.079'	1.3602	5.6915	-0.49125	3.1672	0.018122
'co2a0000377.rd.080'	1.3497	5.2156	-0.48548	3.1657	0.022018
'co2a0000377.rd.081'	1.3539	5.0605	-0.48264	3.1476	0.017322
'co2a0000377.rd.082'	1.2987	4.939	-0.48778	3.1648	0.015246
'co2a0000377.rd.083'	1.3437	5.2311	-0.4869	3.1669	0.016952
'co2a0000377.rd.084'	1.3199	4.9312	-0.48049	3.1669	0.017529
'co2a0000377.rd.085'	1.3664	5.5767	-0.48033	3.1726	0.018006
'co2a0000377.rd.086'	1.3331	4.8953	-0.48137	3.1677	0.015987
'co2a0000377.rd.087'	1.3703	5.5424	-0.49313	3.1627	0.015863
'co2a0000377.rd.088'	1.3583	4.7744	-0.47008	3.1675	0.019565
'co2a0000377.rd.089'	1.3468	5.4825	-0.49449	3.1472	0.017505
'co2a0000377.rd.090'	1.3209	5.0516	-0.48941	3.1179	0.015561
'co2a0000377.rd.091'	1.3681	5.2569	-0.48468	3.1698	0.017946
'co2a0000377.rd.092'	1.3594	4.9727	-0.47329	3.1736	0.018903
'co2a0000377.rd.093'	1.3269	5.4211	-0.48949	3.1506	0.015915
'co2a0000377.rd.094'	1.346	4.6654	-0.47482	3.169	0.018327
'co2a0000377.rd.095'	1.3665	4.9876	-0.48365	3.163	0.017789
'co2a0000377.rd.096'	1.2919	4.9247	-0.47945	3.1294	0.015256
'co2a0000377.rd.097'	1.3631	5.3487	-0.48895	3.1573	0.017544
'co2a0000377.rd.098'	1.3272	5.333	-0.48029	3.1646	0.015836
'co2a0000377.rd.099'	1.3295	5.1946	-0.49477	3.1613	0.012348
'co2a0000377.rd.100'	1.3288	5.2945	-0.48833	3.1616	0.015751
'co2a0000377.rd.101'	1.3778	5.2944	-0.4904	3.161	0.016233
'co2a0000377.rd.102'	1.3237	4.45	-0.48297	3.1652	0.015223
'co2a0000377.rd.103'	1.3472	5.4076	-0.49438	3.1282	0.016976
'co2a0000377.rd.104'	1.3108	4.9963	-0.47387	3.1578	0.016429
'co2a0000377.rd.105'	1.3565	5.5323	-0.49503	3.1629	0.014638
'co2a0000377.rd.106'	1.3199	5.0372	-0.48082	3.1685	0.015576
'co2a0000377.rd.107'	1.3297	5.2016	-0.48095	3.1639	0.016974
'co2a0000377.rd.108'	1.35	5.3353	-0.49165	3.1369	0.017143
'co2a0000377.rd.109'	1.3411	5.6239	-0.50082	3.1273	0.014287
'co2a0000377.rd.110'	1.3877	5.2364	-0.48173	3.1618	0.020241
'co2a0000377.rd.111'	1.371	5.5238	-0.49641	3.1118	0.016723
'co2a0000377.rd.112'	1.3572	5.0967	-0.47714	3.1685	0.018146
'co2a0000377.rd.113'	1.3433	5.4753	-0.49925	3.1631	0.015534
'co2a0000377.rd.114'	1.3209	5.1464	-0.48895	3.1278	0.013692
'co2a0000377.rd.115'	1.3806	5.7891	-0.49983	3.156	0.017155
'co2a0000377.rd.116'	1.373	5.1232	-0.47048	3.1648	0.018434
'co2a0000377.rd.117'	1.3621	5.4353	-0.48842	3.0673	0.015875
'co2a0000377.rd.118'	1.3477	5.6082	-0.49393	3.1607	0.016477
'co2a0000377.rd.119'	1.3425	5.7508	-0.4941	3.155	0.018446
'co2a0000378.rd.000'	1.3367	5.5196	-0.49268	3.0939	0.015332
'co2a0000378.rd.001'	1.3898	5.7629	-0.49486	3.1673	0.018821
'co2a0000378.rd.002'	1.3548	5.4618	-0.49609	3.1707	0.016793
'co2a0000378.rd.003'	1.3223	5.4331	-0.50381	3.1445	0.012904
'co2a0000378.rd.004'	1.3577	5.9212	-0.49677	3.1505	0.01468
'co2a0000378.rd.005'	1.3391	5.8628	-0.497	3.1288	0.01426
'co2a0000378.rd.006'	1.3923	5.5467	-0.493	3.1557	0.016316
'co2a0000378.rd.008'	1.3703	5.669	-0.49688	3.155	0.015654
'co2a0000378.rd.010'	1.3728	5.6284	-0.49128	3.1613	0.017971
'co2a0000378.rd.011'	1.3623	5.733	-0.49774	3.1616	0.014122
'co2a0000378.rd.012'	1.3715	5.9457	-0.49232	3.1288	0.015681
'co2a0000378.rd.013'	1.3308	5.5558	-0.50539	3.1545	0.013456
'co2a0000378.rd.014'	1.334	5.9166	-0.50148	3.1498	0.01271
'co2a0000378.rd.015'	1.2982	5.6606	-0.49775	3.1032	0.01327
'co2a0000378.rd.016'	1.3518	5.6274	-0.49441	3.168	0.014616
'co2a0000378.rd.017'	1.379	6.1482	-0.50289	3.1074	0.013405
'co2a0000378.rd.018'	1.3637	5.5249	-0.48841	3.1419	0.019022
'co2a0000378.rd.019'	1.3808	5.8995	-0.48988	3.1558	0.018036
'co2a0000378.rd.020'	1.3749	5.8277	-0.49103	3.1622	0.017
'co2a0000378.rd.021'	1.3779	5.8235	-0.48551	3.1615	0.018799
'co2a0000378.rd.022'	1.3433	5.7482	-0.4981	3.1672	0.014728
'co2a0000378.rd.023'	1.3717	5.8761	-0.50347	3.1459	0.016301
'co2a0000378.rd.024'	1.3373	5.6388	-0.4979	3.1447	0.014845
'co2a0000378.rd.025'	1.3861	5.6426	-0.49006	3.1583	0.017298
'co2a0000378.rd.026'	1.3492	5.5917	-0.4928	3.1645	0.015557
'co2a0000378.rd.027'	1.3959	5.5966	-0.48976	3.16	0.017285
'co2a0000378.rd.028'	1.3236	5.59	-0.50314	3.1643	0.013137
'co2a0000378.rd.029'	1.3231	6.0076	-0.49136	3.1563	0.01574
'co2a0000378.rd.030'	1.3354	5.8517	-0.49559	3.1486	0.013602
'co2a0000378.rd.031'	1.3197	5.6243	-0.48962	3.166	0.017386
'co2a0000378.rd.032'	1.3371	5.4531	-0.48768	3.1532	0.01565
'co2a0000378.rd.033'	1.3191	5.643	-0.48655	3.1677	0.015164
'co2a0000378.rd.034'	1.3719	5.5552	-0.49996	3.1604	0.014373
'co2a0000378.rd.035'	1.3093	5.7652	-0.49396	3.1603	0.013777
'co2a0000378.rd.036'	1.3785	5.5987	-0.49823	3.1639	0.016586
'co2a0000378.rd.037'	1.3324	5.6033	-0.49041	3.1443	0.016846
'co2a0000378.rd.038'	1.3586	5.7989	-0.49843	3.166	0.016614
'co2a0000378.rd.039'	1.3513	5.9736	-0.49691	3.1418	0.017171
'co2a0000378.rd.040'	1.3436	5.766	-0.49374	3.1448	0.016621
'co2a0000378.rd.041'	1.3739	5.8378	-0.49488	3.1652	0.015566
'co2a0000378.rd.042'	1.3066	5.5416	-0.49427	3.1548	0.014271
'co2a0000378.rd.043'	1.3426	5.7473	-0.49908	3.1662	0.012492
'co2a0000378.rd.044'	1.3413	5.6976	-0.49105	3.1647	0.016282
'co2a0000378.rd.045'	1.3242	5.5412	-0.4936	3.1557	0.015678
'co2a0000378.rd.046'	1.3341	5.9488	-0.49191	3.1662	0.015998
'co2a0000378.rd.047'	1.3536	5.9041	-0.48843	3.1598	0.017798
'co2a0000378.rd.048'	1.3199	5.8332	-0.50256	3.1598	0.012184
'co2a0000378.rd.049'	1.3649	5.886	-0.49579	3.1488	0.015626
'co2a0000378.rd.050'	1.3553	5.8885	-0.49223	3.1274	0.016064
'co2a0000378.rd.051'	1.377	6.0637	-0.49269	3.1674	0.017892
'co2a0000378.rd.052'	1.402	5.8683	-0.49681	3.1678	0.01462
'co2a0000378.rd.053'	1.3764	5.7127	-0.49489	3.1647	0.014699
'co2a0000378.rd.055'	1.3006	5.8481	-0.49912	3.1359	0.014732
'co2a0000378.rd.056'	1.3674	5.9902	-0.48856	3.1644	0.016296
'co2a0000378.rd.057'	1.3604	5.85	-0.49883	3.1181	0.015459
'co2a0000378.rd.058'	1.3557	5.6964	-0.4807	3.1539	0.016491
'co2a0000378.rd.059'	1.3197	5.6234	-0.49043	3.1661	0.015061
'co2a0000378.rd.060'	1.3256	5.6199	-0.49535	3.1724	0.013903
'co2a0000378.rd.061'	1.3952	5.6864	-0.49464	3.1594	0.014604
'co2a0000378.rd.062'	1.3718	5.7665	-0.49801	3.1373	0.017273
'co2a0000378.rd.063'	1.3649	5.7463	-0.49745	3.1439	0.014496
'co2a0000378.rd.064'	1.3376	5.7578	-0.49004	3.1476	0.013738
'co2a0000378.rd.065'	1.3901	5.8951	-0.49036	3.1637	0.015035
'co2a0000378.rd.066'	1.3422	5.7743	-0.50283	3.1657	0.011885
'co2a0000378.rd.067'	1.3035	5.5543	-0.49994	3.1422	0.012972
'co2a0000378.rd.068'	1.3587	5.7202	-0.49902	3.1208	0.016548
'co2a0000378.rd.069'	1.337	5.8117	-0.50053	3.1383	0.013747
'co2a0000378.rd.070'	1.3007	5.3439	-0.48712	3.1746	0.014248
'co2a0000378.rd.071'	1.3854	5.7832	-0.49114	3.1621	0.01632
'co2a0000378.rd.072'	1.3737	5.6981	-0.49889	3.1383	0.015274
'co2a0000378.rd.073'	1.3526	5.7846	-0.49513	3.1422	0.014042
'co2a0000378.rd.079'	1.3339	5.8532	-0.52238	2.676	0.0029236
'co2a0000378.rd.080'	1.3329	5.7969	-0.51828	2.8837	0.004445
'co2a0000378.rd.081'	1.3564	5.8785	-0.51907	2.799	0.0044218
'co2a0000378.rd.082'	1.3703	5.7487	-0.50728	3.0754	0.0088211
'co2a0000378.rd.083'	1.3621	5.9258	-0.50525	3.0149	0.0097886
'co2a0000378.rd.084'	1.3058	5.6143	-0.50347	3.1566	0.010532
'co2a0000378.rd.085'	1.375	5.857	-0.51149	3.1368	0.0091332
'co2a0000378.rd.086'	1.3536	5.8576	-0.50755	3.146	0.0088983
'co2a0000378.rd.087'	1.303	5.5623	-0.48638	3.1653	0.014528
'co2a0000378.rd.088'	1.3215	5.7514	-0.48922	3.1642	0.015037
'co2a0000378.rd.089'	1.338	5.7145	-0.49093	3.1558	0.015719
'co2a0000378.rd.090'	1.3845	5.6992	-0.49538	3.1547	0.013488
'co2a0000378.rd.091'	1.3858	5.6308	-0.49228	3.1557	0.018403
'co2a0000378.rd.092'	1.3379	5.6728	-0.48536	3.1671	0.016154
'co2a0000378.rd.093'	1.3737	5.7355	-0.4882	3.1562	0.015562
'co2a0000378.rd.094'	1.4069	5.4671	-0.49359	3.1089	0.016278
'co2a0000378.rd.095'	1.38	5.7718	-0.49402	3.1479	0.014098
'co2a0000378.rd.096'	1.3625	5.7592	-0.49377	3.1503	0.016765
'co2a0000378.rd.097'	1.3259	5.6978	-0.49651	3.1464	0.01514
'co2a0000378.rd.098'	1.3687	5.7811	-0.49118	3.1694	0.015994
'co2a0000378.rd.099'	1.3693	5.6885	-0.48792	3.1665	0.017083
'co2a0000378.rd.100'	1.3673	5.5971	-0.49168	3.1523	0.016753
'co2a0000378.rd.101'	1.3715	5.4548	-0.48614	3.1537	0.017901
'co2a0000378.rd.102'	1.3445	5.6621	-0.49586	3.151	0.016137
'co2a0000378.rd.103'	1.3563	5.6882	-0.48918	3.154	0.014947
'co2a0000378.rd.104'	1.3395	5.7645	-0.49867	3.1714	0.015166
'co2a0000378.rd.105'	1.3832	5.5896	-0.48146	3.1597	0.017421
'co2a0000378.rd.106'	1.3029	5.6084	-0.49437	3.1647	0.011403
'co2a0000378.rd.107'	1.3879	5.5936	-0.49363	3.1647	0.016464
'co2a0000378.rd.108'	1.3713	5.6686	-0.48902	3.1713	0.015777
'co2a0000378.rd.109'	1.3648	5.7728	-0.48946	3.1549	0.016326
'co2a0000378.rd.110'	1.3617	5.7987	-0.49088	3.1424	0.016762
'co2a0000378.rd.111'	1.3748	5.8597	-0.49068	3.17	0.015255
'co2a0000378.rd.112'	1.3891	5.6162	-0.49031	3.1522	0.015443
'co2a0000378.rd.113'	1.2967	5.688	-0.49518	3.1648	0.013973
'co2a0000378.rd.114'	1.3345	5.5442	-0.49626	3.169	0.014508
'co2a0000378.rd.115'	1.3699	5.5628	-0.49663	3.1459	0.01489
'co2a0000378.rd.116'	1.3789	5.7697	-0.50125	3.1042	0.012679
'co2a0000378.rd.117'	1.3731	5.7141	-0.49047	3.169	0.014816
'co2a0000378.rd.118'	1.3447	5.5644	-0.49151	3.1563	0.013592
'co2a0000378.rd.119'	1.3914	5.8614	-0.50357	3.1216	0.01341
'co2a0000379.rd.000'	1.3324	5.2683	-0.47344	3.1529	0.014554
'co2a0000379.rd.002'	1.3698	4.9799	-0.46401	3.1549	0.01573
'co2a0000379.rd.003'	1.3754	5.1408	-0.48103	3.1637	0.015522
'co2a0000379.rd.004'	1.3734	5.273	-0.46055	3.1685	0.017352
'co2a0000379.rd.005'	1.4055	5.2092	-0.46848	3.1585	0.018125
'co2a0000379.rd.006'	1.3708	5.2595	-0.47344	3.1629	0.015422
'co2a0000379.rd.007'	1.3694	5.6459	-0.46792	3.174	0.015699
'co2a0000379.rd.008'	1.3457	4.8016	-0.45691	3.1647	0.015799
'co2a0000379.rd.009'	1.388	5.2963	-0.4725	3.1704	0.016858
'co2a0000379.rd.010'	1.3425	4.9974	-0.46352	3.1735	0.015096
'co2a0000379.rd.013'	1.3671	5.2313	-0.45464	3.1694	0.017115
'co2a0000379.rd.014'	1.3139	5.1519	-0.4669	3.172	0.016318
'co2a0000379.rd.015'	1.3512	5.4084	-0.47534	3.161	0.014373
'co2a0000379.rd.016'	1.3185	5.263	-0.47617	3.1597	0.01342
'co2a0000379.rd.017'	1.3592	5.3487	-0.47136	3.1559	0.014519
'co2a0000379.rd.018'	1.3076	5.2358	-0.47892	3.1576	0.013736
'co2a0000379.rd.019'	1.3796	5.3183	-0.46939	3.1764	0.017792
'co2a0000379.rd.020'	1.3171	4.8303	-0.46581	3.1699	0.014288
'co2a0000379.rd.021'	1.3488	5.4536	-0.47254	3.1528	0.015295
'co2a0000379.rd.022'	1.3839	4.9546	-0.4653	3.1649	0.01765
'co2a0000379.rd.023'	1.3711	5.0641	-0.469	3.17	0.015803
'co2a0000379.rd.024'	1.3473	5.2828	-0.47177	3.1646	0.015492
'co2a0000379.rd.025'	1.3809	5.1861	-0.46297	3.17	0.017256
'co2a0000379.rd.026'	1.3483	4.8745	-0.4798	3.1669	0.01343
'co2a0000379.rd.027'	1.3838	5.3585	-0.4754	3.1655	0.01521
'co2a0000379.rd.028'	1.3188	5.0371	-0.46552	3.1645	0.013661
'co2a0000379.rd.029'	1.3946	5.5157	-0.47426	3.1698	0.016652
'co2a0000379.rd.030'	1.3057	4.9979	-0.47157	3.1698	0.013724
'co2a0000379.rd.031'	1.3488	5.2942	-0.47118	3.1616	0.015305
'co2a0000379.rd.032'	1.2989	5.048	-0.47631	3.1747	0.013923
'co2a0000379.rd.033'	1.3782	5.2696	-0.47282	3.1726	0.015787
'co2a0000379.rd.034'	1.2941	5.381	-0.47487	3.1466	0.012817
'co2a0000379.rd.035'	1.3773	5.1829	-0.46961	3.1713	0.01624
'co2a0000379.rd.036'	1.3206	5.0423	-0.46887	3.1549	0.015486
'co2a0000379.rd.037'	1.3898	5.1349	-0.47294	3.1657	0.016415
'co2a0000379.rd.038'	1.3208	5.127	-0.47687	3.1601	0.013442
'co2a0000379.rd.039'	1.3475	5.2013	-0.47657	3.1627	0.013592
'co2a0000379.rd.040'	1.3126	5.2136	-0.48071	3.1641	0.01332
'co2a0000379.rd.041'	1.337	5.4961	-0.47165	3.1737	0.016039
'co2a0000379.rd.042'	1.3451	5.1051	-0.46983	3.1561	0.013702
'co2a0000379.rd.043'	1.3746	5.1493	-0.46053	3.1679	0.015812
'co2a0000379.rd.044'	1.3042	4.9753	-0.48854	3.1714	0.012157
'co2a0000379.rd.045'	1.3542	5.3402	-0.4865	3.1475	0.012645
'co2a0000379.rd.046'	1.2929	5.1457	-0.47484	3.1174	0.012641
'co2a0000379.rd.047'	1.3653	5.313	-0.46857	3.1687	0.016071
'co2a0000379.rd.049'	1.3506	5.1336	-0.47862	3.1559	0.015028
'co2a0000379.rd.050'	1.2938	5.2673	-0.47179	3.1725	0.013711
'co2a0000379.rd.051'	1.3438	5.5529	-0.48932	3.1215	0.014711
'co2a0000379.rd.055'	1.3357	5.1901	-0.47243	3.169	0.015715
'co2a0000379.rd.056'	1.3387	5.245	-0.48657	3.1632	0.013092
'co2a0000379.rd.057'	1.3352	5.2622	-0.47853	3.1689	0.014426
'co2a0000379.rd.058'	1.3094	5.2221	-0.47708	3.1579	0.014401
'co2a0000379.rd.059'	1.33	5.3706	-0.48626	3.1606	0.014071
'co2a0000379.rd.060'	1.3139	5.0224	-0.46825	3.1732	0.013501
'co2a0000379.rd.061'	1.3863	5.2186	-0.48306	3.163	0.014521
'co2a0000379.rd.062'	1.3428	5.2184	-0.46355	3.1706	0.016261
'co2a0000379.rd.063'	1.325	5.1833	-0.47888	3.1502	0.013824
'co2a0000379.rd.064'	1.3491	4.8629	-0.47266	3.1703	0.015842
'co2a0000379.rd.065'	1.328	5.1466	-0.4737	3.1738	0.015177
'co2a0000379.rd.066'	1.3045	5.0394	-0.47011	3.1362	0.013692
'co2a0000379.rd.067'	1.3439	5.2114	-0.48575	3.1495	0.012741
'co2a0000379.rd.068'	1.272	4.8421	-0.47219	3.165	0.012052
'co2a0000379.rd.069'	1.3041	5.1581	-0.47542	3.1613	0.012517
'co2a0000379.rd.070'	1.2699	5.2696	-0.50203	3.1453	0.0087391
'co2a0000379.rd.071'	1.3685	5.3408	-0.47342	3.1723	0.015573
'co2a0000379.rd.072'	1.3114	5.1864	-0.47523	3.1435	0.014067
'co2a0000379.rd.073'	1.3203	5.1532	-0.47495	3.1578	0.01626
'co2a0000379.rd.074'	1.268	4.9661	-0.46543	3.1622	0.012426
'co2a0000379.rd.075'	1.3498	5.3469	-0.47188	3.1701	0.015595
'co2a0000379.rd.076'	1.3174	5.1926	-0.47332	3.1659	0.012617
'co2a0000379.rd.077'	1.3677	4.9213	-0.47511	3.1569	0.01641
'co2a0000379.rd.078'	1.3153	5.1366	-0.46955	3.1514	0.014821
'co2a0000379.rd.079'	1.3487	5.2346	-0.47278	3.1734	0.013174
'co2a0000379.rd.080'	1.2672	5.0735	-0.46489	3.1709	0.013476
'co2a0000379.rd.081'	1.3325	4.9661	-0.47199	3.1691	0.013988
'co2a0000379.rd.082'	1.347	4.6271	-0.45544	3.1593	0.015663
'co2a0000379.rd.083'	1.356	5.3485	-0.47429	3.1618	0.015657
'co2a0000379.rd.084'	1.3019	5.1169	-0.47372	3.1646	0.013857
'co2a0000379.rd.085'	1.368	4.9558	-0.47545	3.1695	0.015698
'co2a0000379.rd.086'	1.2986	5.1001	-0.46612	3.1723	0.014168
'co2a0000379.rd.087'	1.3542	5.3668	-0.47877	3.165	0.013874
'co2a0000379.rd.088'	1.3405	5.1598	-0.47156	3.1711	0.015493
'co2a0000379.rd.089'	1.3515	5.3039	-0.4736	3.1746	0.015534
'co2a0000379.rd.090'	1.3016	5.2605	-0.47566	3.163	0.012973
'co2a0000379.rd.091'	1.3299	5.2309	-0.48499	3.1655	0.014235
'co2a0000379.rd.092'	1.3199	5.2388	-0.46774	3.1475	0.013837
'co2a0000379.rd.093'	1.3375	5.1263	-0.47465	3.1502	0.014925
'co2a0000380.rd.108'	1.3479	5.444	-0.4859	3.1607	0.016826
'co2a0000380.rd.109'	1.3668	5.6947	-0.49462	3.1393	0.015984
'co2a0000380.rd.110'	1.3757	5.6338	-0.47734	3.1212	0.017127
'co2a0000380.rd.111'	1.394	5.4638	-0.47014	3.1656	0.019755
'co2a0000380.rd.112'	1.4115	5.476	-0.48833	3.1481	0.01781
'co2a0000380.rd.114'	1.4057	5.5181	-0.48676	3.1502	0.016285
'co2a0000380.rd.115'	1.3765	5.4831	-0.47739	3.1431	0.016968
'co2a0000380.rd.116'	1.3676	5.4651	-0.48564	3.1705	0.016243
'co2a0000381.rd.000'	1.3351	5.703	-0.50715	3.1656	0.015871
'co2a0000381.rd.002'	1.3691	5.5561	-0.49438	3.1626	0.020156
'co2a0000381.rd.004'	1.3729	6.0861	-0.50041	3.1697	0.022211
'co2a0000381.rd.006'	1.3825	5.8656	-0.49584	3.1323	0.024169
'co2a0000381.rd.008'	1.3603	5.5315	-0.49267	3.1621	0.023107
'co2a0000381.rd.009'	1.3484	5.7618	-0.49747	3.1545	0.019676
'co2a0000381.rd.010'	1.3416	5.8103	-0.49698	3.1325	0.021345
'co2a0000381.rd.011'	1.3636	5.9434	-0.49669	3.1591	0.020234
'co2a0000381.rd.012'	1.3919	5.6966	-0.50192	3.1601	0.016081
'co2a0000381.rd.013'	1.3479	5.8067	-0.49493	3.1478	0.019475
'co2a0000381.rd.014'	1.3406	5.8401	-0.50193	3.1529	0.017336
'co2a0000381.rd.015'	1.3597	5.96	-0.49783	3.1555	0.017919
'co2a0000381.rd.016'	1.347	5.6945	-0.49969	3.1212	0.017351
'co2a0000381.rd.017'	1.3505	5.914	-0.49921	3.1171	0.0189
'co2a0000381.rd.018'	1.3566	5.723	-0.49435	3.1622	0.019063
'co2a0000381.rd.019'	1.3291	5.4175	-0.4899	3.1692	0.021611
'co2a0000381.rd.020'	1.3546	5.8212	-0.49003	3.1647	0.02176
'co2a0000381.rd.022'	1.3645	5.0624	-0.4958	3.1512	0.019168
'co2a0000381.rd.023'	1.3245	5.7968	-0.49307	3.1647	0.018952
'co2a0000381.rd.024'	1.3768	5.9544	-0.49181	3.1507	0.019442
'co2a0000381.rd.025'	1.3246	5.8105	-0.49901	3.1287	0.018526
'co2a0000381.rd.026'	1.3901	5.6022	-0.49667	3.1366	0.018468
'co2a0000381.rd.027'	1.3385	5.6259	-0.49073	3.1496	0.020014
'co2a0000381.rd.028'	1.3423	5.7889	-0.4901	3.1202	0.018743
'co2a0000381.rd.029'	1.3113	5.9422	-0.50047	3.1575	0.016632
'co2a0000381.rd.030'	1.3781	5.1083	-0.49759	3.1374	0.01846
'co2a0000381.rd.031'	1.2589	5.4397	-0.51144	3.0995	0.011946
'co2a0000381.rd.032'	1.3576	5.6549	-0.4998	3.1463	0.019324
'co2a0000381.rd.033'	1.3343	5.7441	-0.5009	3.1504	0.014831
'co2a0000381.rd.034'	1.3491	5.3427	-0.50176	3.1631	0.014736
'co2a0000381.rd.035'	1.3666	5.7343	-0.49482	3.15	0.019257
'co2a0000381.rd.036'	1.3615	5.6094	-0.50686	3.131	0.020153
'co2a0000381.rd.038'	1.3821	5.6495	-0.5052	3.1171	0.016178
'co2a0000381.rd.039'	1.3444	6.2403	-0.4975	3.1533	0.018978
'co2a0000381.rd.040'	1.3707	6.0435	-0.49177	3.164	0.02282
'co2a0000381.rd.041'	1.3543	6.0778	-0.51102	3.1477	0.017512
'co2a0000381.rd.042'	1.3487	5.6526	-0.48326	3.1562	0.022159
'co2a0000381.rd.043'	1.3488	5.9267	-0.50279	3.1512	0.017748
'co2a0000381.rd.044'	1.3837	5.6566	-0.49431	3.1675	0.020297
'co2a0000381.rd.045'	1.3476	6.1303	-0.50619	3.1271	0.018861
'co2a0000381.rd.046'	1.369	5.7789	-0.49827	3.1548	0.019283
'co2a0000381.rd.047'	1.3256	5.7095	-0.49902	3.1545	0.018617
'co2a0000381.rd.048'	1.3369	5.8332	-0.50272	3.1675	0.017248
'co2a0000381.rd.049'	1.3812	5.9992	-0.51005	3.1555	0.014006
'co2a0000381.rd.050'	1.3809	5.3587	-0.49136	3.126	0.021293
'co2a0000381.rd.051'	1.3429	5.4069	-0.49703	3.1542	0.016374
'co2a0000381.rd.052'	1.3674	5.6818	-0.49555	3.1618	0.022117
'co2a0000381.rd.053'	1.3224	5.7139	-0.49903	3.1568	0.016614
'co2a0000381.rd.054'	1.3755	5.2252	-0.49517	3.1412	0.014745
'co2a0000381.rd.055'	1.3417	5.624	-0.5019	3.1066	0.017554
'co2a0000381.rd.056'	1.3272	5.4018	-0.49532	3.1652	0.017485
'co2a0000381.rd.057'	1.37	5.9459	-0.50746	3.1179	0.015736
'co2a0000381.rd.058'	1.3412	5.7555	-0.50385	3.1583	0.015881
'co2a0000381.rd.059'	1.33	5.6431	-0.50722	3.038	0.015396
'co2a0000381.rd.060'	1.2933	4.7485	-0.47807	3.1622	0.015604
'co2a0000381.rd.061'	1.3176	5.6286	-0.50155	3.1432	0.015515
'co2a0000381.rd.062'	1.3429	5.6403	-0.48865	3.1553	0.020123
'co2a0000381.rd.063'	1.2913	5.5636	-0.51115	3.1532	0.013171
'co2a0000381.rd.064'	1.3521	5.6834	-0.48797	3.1585	0.021556
'co2a0000381.rd.065'	1.318	5.7009	-0.49867	3.1648	0.016593
'co2a0000381.rd.066'	1.341	5.7506	-0.50897	3.1091	0.012626
'co2a0000381.rd.067'	1.316	5.6392	-0.50303	3.1507	0.018833
'co2a0000381.rd.068'	1.3682	5.415	-0.49098	3.1711	0.019519
'co2a0000381.rd.069'	1.3313	5.7749	-0.50076	3.154	0.019309
'co2a0000381.rd.071'	1.3185	5.9169	-0.50224	3.1676	0.017322
'co2a0000381.rd.072'	1.3477	5.5867	-0.49378	3.166	0.01804
'co2a0000381.rd.073'	1.3172	5.915	-0.50849	3.1297	0.014802
'co2a0000381.rd.074'	1.3575	6.0579	-0.51267	3.1081	0.014012
'co2a0000381.rd.077'	1.3486	5.6934	-0.50287	3.1651	0.022369
'co2a0000381.rd.078'	1.3583	5.5947	-0.49644	3.1461	0.01867
'co2a0000381.rd.079'	1.3921	5.8865	-0.50598	3.1452	0.016327
'co2a0000381.rd.080'	1.34	5.3435	-0.4915	3.1684	0.020255
'co2a0000381.rd.081'	1.3456	5.5202	-0.49732	3.1161	0.017627
'co2a0000381.rd.082'	1.3556	5.5829	-0.49185	3.1514	0.019377
'co2a0000381.rd.083'	1.3558	5.8923	-0.5066	3.1318	0.016987
'co2a0000381.rd.084'	1.3544	5.743	-0.49933	3.1342	0.017229
'co2a0000381.rd.085'	1.3221	5.9128	-0.51055	3.1312	0.014176
'co2a0000381.rd.086'	1.3393	5.5146	-0.48943	3.1597	0.018312
'co2a0000381.rd.087'	1.3109	5.6477	-0.49962	3.1604	0.013804
'co2a0000381.rd.088'	1.336	4.953	-0.48354	3.1495	0.019886
'co2a0000381.rd.089'	1.3497	5.8282	-0.51169	3.1527	0.014668
'co2a0000381.rd.090'	1.3529	5.7928	-0.48977	3.1561	0.019877
'co2a0000381.rd.091'	1.3511	5.7882	-0.49624	3.0965	0.017771
'co2a0000381.rd.093'	1.3137	5.1392	-0.49888	3.0977	0.015903
'co2a0000381.rd.094'	1.3133	5.6363	-0.49989	3.1594	0.015447
'co2a0000381.rd.095'	1.3171	5.8049	-0.50146	3.1134	0.018778
'co2a0000381.rd.096'	1.3893	5.1966	-0.4947	3.1607	0.020415
'co2a0000381.rd.097'	1.3435	5.507	-0.50847	3.0883	0.013323
'co2a0000381.rd.098'	1.385	5.2265	-0.50146	3.1425	0.021012
'co2a0000381.rd.099'	1.3396	5.3732	-0.49518	3.1576	0.016115
'co2a0000381.rd.100'	1.3536	5.8291	-0.50123	3.1462	0.017548
'co2a0000381.rd.103'	1.3476	5.6442	-0.51357	3.1375	0.010509
'co2a0000381.rd.104'	1.3388	5.5762	-0.50452	3.1632	0.01696
'co2a0000381.rd.105'	1.32	5.9109	-0.50719	3.1379	0.016402
'co2a0000381.rd.106'	1.4131	4.9815	-0.50115	3.1669	0.017402
'co2a0000381.rd.107'	1.37	5.5204	-0.49791	3.1249	0.018374
'co2a0000381.rd.108'	1.3721	5.9934	-0.49658	3.0966	0.019173
'co2a0000381.rd.113'	1.3135	5.7053	-0.49767	3.0903	0.017256
'co2a0000381.rd.114'	1.3436	5.4963	-0.49145	3.1604	0.019521
'co2a0000381.rd.115'	1.3383	5.5531	-0.50124	3.0885	0.016283
'co2a0000381.rd.116'	1.3488	5.5266	-0.49294	3.1358	0.01821
'co2a0000381.rd.117'	1.3515	5.7292	-0.50132	3.1229	0.017875
'co2a0000381.rd.118'	1.3944	5.4815	-0.49325	3.1601	0.017907
'co2a0000381.rd.119'	1.3595	5.8719	-0.50364	3.1081	0.014058
'co2a0000382.rd.000'	1.3431	5.0971	-0.48334	3.1485	0.017843
'co2a0000382.rd.002'	1.356	5.5381	-0.50408	3.1389	0.013764
'co2a0000382.rd.003'	1.3744	6.0312	-0.50597	3.0722	0.014742
'co2a0000382.rd.004'	1.3351	5.5498	-0.49487	3.1665	0.015757
'co2a0000382.rd.005'	1.3723	5.8165	-0.5107	2.9902	0.012636
'co2a0000382.rd.006'	1.3175	5.4312	-0.48994	3.1674	0.014878
'co2a0000382.rd.007'	1.3529	5.6845	-0.50705	3.0265	0.012767
'co2a0000382.rd.008'	1.302	5.2667	-0.48983	3.1646	0.016198
'co2a0000382.rd.009'	1.3282	5.8328	-0.50676	3.0856	0.014539
'co2a0000382.rd.010'	1.3342	5.3593	-0.48915	3.1229	0.017872
'co2a0000382.rd.011'	1.3265	5.5502	-0.50782	3.1232	0.010656
'co2a0000382.rd.012'	1.3528	5.5361	-0.48921	3.1199	0.018382
'co2a0000382.rd.013'	1.3369	5.5297	-0.50324	3.11	0.015269
'co2a0000382.rd.014'	1.2432	4.7531	-0.48851	3.1583	0.013927
'co2a0000382.rd.015'	1.3616	5.8018	-0.49515	3.1616	0.017539
'co2a0000382.rd.016'	1.2909	5.2404	-0.50548	3.0925	0.011657
'co2a0000382.rd.017'	1.3464	5.5862	-0.50678	3.1151	0.012556
'co2a0000382.rd.018'	1.322	5.4654	-0.49251	3.1434	0.016694
'co2a0000382.rd.019'	1.3607	5.9468	-0.50523	3.1179	0.014049
'co2a0000382.rd.020'	1.2785	5.0603	-0.4934	3.1475	0.014942
'co2a0000382.rd.021'	1.3425	5.7951	-0.50072	3.1382	0.015161
'co2a0000382.rd.022'	1.325	5.269	-0.51246	3.1027	0.010432
'co2a0000382.rd.023'	1.3524	5.55	-0.49662	3.0695	0.016114
'co2a0000382.rd.024'	1.3496	5.3866	-0.49749	3.1689	0.017048
'co2a0000382.rd.025'	1.3206	5.6588	-0.51304	3.1114	0.0095064
'co2a0000382.rd.026'	1.3372	5.1902	-0.50168	3.1345	0.012229
'co2a0000382.rd.027'	1.323	5.3809	-0.4941	3.13	0.018461
'co2a0000382.rd.028'	1.32	5.7268	-0.48609	3.1482	0.020019
'co2a0000382.rd.029'	1.3478	5.6123	-0.50569	3.0917	0.014352
'co2a0000382.rd.030'	1.2799	4.8626	-0.49155	3.128	0.012865
'co2a0000382.rd.031'	1.3508	5.9056	-0.4941	3.0897	0.016753
'co2a0000382.rd.032'	1.2711	4.9312	-0.5057	3.1311	0.011418
'co2a0000382.rd.033'	1.3389	5.6365	-0.50231	3.1511	0.016186
'co2a0000382.rd.034'	1.3392	5.4651	-0.50444	3.143	0.011234
'co2a0000382.rd.035'	1.3328	5.5849	-0.5065	3.1109	0.013137
'co2a0000382.rd.036'	1.3139	5.749	-0.51088	3.1481	0.010317
'co2a0000382.rd.037'	1.3513	5.6145	-0.50025	3.1075	0.019239
'co2a0000382.rd.038'	1.3261	5.4891	-0.49222	3.1552	0.017394
'co2a0000382.rd.039'	1.3322	5.7798	-0.49635	3.145	0.015135
'co2a0000382.rd.040'	1.379	5.6396	-0.49633	3.1408	0.017183
'co2a0000382.rd.041'	1.3622	6.051	-0.49148	3.1424	0.01917
'co2a0000382.rd.042'	1.3167	5.4037	-0.51002	3.0978	0.012032
'co2a0000382.rd.043'	1.3966	5.7921	-0.49265	3.1493	0.021008
'co2a0000382.rd.044'	1.2737	5.0163	-0.50119	3.163	0.011695
'co2a0000382.rd.045'	1.3544	5.7929	-0.50695	3.1546	0.014889
'co2a0000382.rd.046'	1.2716	5.1704	-0.50431	3.1155	0.011049
'co2a0000382.rd.047'	1.371	5.6401	-0.48955	3.1249	0.018255
'co2a0000382.rd.048'	1.3315	5.4365	-0.50949	3.0722	0.012924
'co2a0000382.rd.049'	1.3596	5.6841	-0.48955	3.1599	0.022786
'co2a0000382.rd.050'	1.3441	5.4809	-0.49634	3.1447	0.016316
'co2a0000382.rd.051'	1.3374	5.7574	-0.49213	3.1412	0.018666
'co2a0000382.rd.052'	1.3399	5.2953	-0.48568	3.1596	0.017924
'co2a0000382.rd.053'	1.3346	5.376	-0.49738	3.1588	0.014413
'co2a0000382.rd.054'	1.3326	5.7361	-0.51266	3.0581	0.0093135
'co2a0000382.rd.055'	1.3679	5.6457	-0.5036	3.1147	0.015768
'co2a0000382.rd.056'	1.314	5.3533	-0.48399	3.1612	0.02072
'co2a0000382.rd.057'	1.3588	5.6506	-0.50691	3.0692	0.016549
'co2a0000382.rd.058'	1.3019	5.5101	-0.49893	3.1152	0.014115
'co2a0000382.rd.059'	1.3212	5.5898	-0.49206	3.1605	0.018143
'co2a0000382.rd.060'	1.3383	5.4731	-0.49718	3.1138	0.014449
'co2a0000382.rd.061'	1.3586	5.6216	-0.5054	3.1438	0.016999
'co2a0000382.rd.062'	1.3041	5.014	-0.48081	3.1608	0.017073
'co2a0000382.rd.063'	1.336	5.7956	-0.50642	3.0848	0.012511
'co2a0000382.rd.064'	1.3353	5.3106	-0.49558	3.1503	0.014693
'co2a0000382.rd.065'	1.3557	5.5366	-0.49713	3.1461	0.019212
'co2a0000382.rd.066'	1.3334	5.2963	-0.4903	3.0772	0.014625
'co2a0000382.rd.067'	1.3419	5.667	-0.50253	3.0226	0.01208
'co2a0000382.rd.068'	1.3143	5.2288	-0.49272	3.1562	0.013468
'co2a0000382.rd.069'	1.3654	6.0198	-0.49187	3.1527	0.018569
'co2a0000382.rd.070'	1.2986	5.5688	-0.49723	3.1682	0.013352
'co2a0000382.rd.071'	1.3709	5.4546	-0.51045	3.0983	0.011372
'co2a0000382.rd.072'	1.3295	5.492	-0.4929	3.1392	0.017332
'co2a0000382.rd.073'	1.3615	5.8085	-0.49927	3.1577	0.016252
'co2a0000382.rd.074'	1.2979	5.3495	-0.50609	3.1533	0.009573
'co2a0000382.rd.075'	1.3537	5.8738	-0.51038	2.9585	0.013936
'co2a0000382.rd.076'	1.3162	5.4564	-0.51333	3.1345	0.0098098
'co2a0000382.rd.077'	1.3499	5.8431	-0.51396	3.1331	0.0098927
'co2a0000382.rd.078'	1.3144	5.3968	-0.50262	3.1406	0.01374
'co2a0000382.rd.079'	1.3327	5.6273	-0.49684	3.0244	0.015935
'co2a0000382.rd.082'	1.4818	4.5241	-0.42867	3.1725	0.020108
'co2a0000382.rd.083'	1.4816	4.4821	-0.45936	3.1687	0.021564
'co2a0000382.rd.084'	1.4444	4.6779	-0.45488	3.1673	0.019673
'co2a0000382.rd.085'	1.4625	4.8415	-0.47001	3.1361	0.020087
'co2a0000382.rd.086'	1.3607	5.4858	-0.49469	3.0787	0.016345
'co2a0000382.rd.087'	1.3694	5.6902	-0.50553	3.0535	0.010701
'co2a0000382.rd.088'	1.3311	5.7388	-0.50299	3.1149	0.013672
